# Supplementary material for: Does deforestation promote or inhibit malaria transmission in the Amazon? A systematic literature review and critical appraisal of current evidence
Source: Philos Trans R Soc Lond B Biol Sci. 2017 Apr 24;372(1722):20160125. doi: 10.1098/rstb.2016.0125 (PMC5413873; doi:10.1098/rstb.2016.0125)
Supplement: Supplementary Table I: List of articles from search in PubMed [file rstb20160125supp2.xlsx]

## Sheet: Sheet1
Supplementary Table I: Complete list of articles returned from initial search in the PubMed database (n=182) with reasons for exclusion, where applicable.
Authors	Title	Publication Details	Keep (K)/Discard (D)	Reason to exclude
Achcar JA, Martinez EZ, Souza AD, Tachibana VM, Flores EF.	Use of Poisson spatiotemporal regression models for the Brazilian Amazon Forest: malaria count data.	Rev Soc Bras Med Trop. 2011 Nov-Dec;44(6):749-54.	K	--
Alimi TO, Fuller DO, Qualls WA, Herrera SV, Arevalo-Herrera M, Quinones ML, Lacerda MV, Beier JC.	Predicting potential ranges of primary malaria vectors and malaria in northern South America based on projected changes in climate, land cover and human population.	Parasit Vectors. 2015 Aug 20;8:431. doi: 10.1186/s13071-015-1033-9.	K	--
Angêlla AF, Salgueiro P, Gil LH, Vicente JL, Pinto J, Ribolla PE.	Seasonal genetic partitioning in the neotropical malaria vector, Anopheles darlingi.	Malar J. 2014 May 29;13:203. doi: 10.1186/1475-2875-13-203.	K	--
Barbosa S, Gozze AB, Lima NF, Batista CL, Bastos Mda S, Nicolete VC, Fontoura PS, Gonçalves RM, Viana SA, Menezes MJ, Scopel KK, Cavasini CE, Malafronte Rdos S, da Silva-Nunes M, Vinetz JM, Castro MC, Ferreira MU.	Epidemiology of disappearing Plasmodium vivax malaria: a case study in rural Amazonia.	PLoS Negl Trop Dis. 2014 Aug;8(8):e3109. doi: 10.1371/journal.pntd.0003109.	K	--
Barros FS, Arruda ME, Gurgel HC, Honório NA.	Spatial clustering and longitudinal variation of Anopheles darlingi (Diptera: Culicidae) larvae in a river of the Amazon: the importance of the forest fringe and of obstructions to flow in frontier malaria.	Bull Entomol Res. 2011 Dec;101(6):643-58. doi: 10.1017/S0007485311000265. Epub 2011 Jul 1.	K	--
Barros FS, Honório NA.	Deforestation and Malaria on the Amazon Frontier: Larval Clustering of Anopheles darlingi (Diptera: Culicidae) Determines Focal Distribution of Malaria.	Am J Trop Med Hyg. 2015 Nov;93(5):939-53. doi: 10.4269/ajtmh.15-0042. Epub 2015 Sep 28.	K	--
Basurko C, Demattei C, Han-Sze R, Grenier C, Joubert M, Nacher M, Carme B.	Deforestation, agriculture and farm jobs: a good recipe for Plasmodium vivax in French Guiana.	Malar J. 2013 Mar 11;12:90. doi: 10.1186/1475-2875-12-90.	K	--
Bauch SC, Birkenbach AM, Pattanayak SK, Sills EO.	Public health impacts of ecosystem change in the Brazilian Amazon.	Proc Natl Acad Sci U S A. 2015 Jun 16;112(24):7414-9. doi: 10.1073/pnas.1406495111.	K	--
Conn JE, Wilkerson RC, Segura MN, de Souza RT, Schlichting CD, Wirtz RA, Póvoa MM.	Emergence of a new neotropical malaria vector facilitated by human migration and changes in land use.	Am J Trop Med Hyg. 2002 Jan;66(1):18-22.	K	--
da Silva NS, da Silva-Nunes M, Malafronte RS, Menezes MJ, D'Arcadia RR, Komatsu NT, Scopel KK, Braga EM, Cavasini CE, Cordeiro JA, Ferreira MU.	Epidemiology and control of frontier malaria in Brazil: lessons from community-based studies in rural Amazonia.	Trans R Soc Trop Med Hyg. 2010 May;104(5):343-50. doi: 10.1016/j.trstmh.2009.12.010. Epub 2010 Jan 27.	K	--
da Silva-Nunes M, Codeço CT, Malafronte RS, da Silva NS, Juncansen C, Muniz PT, Ferreira MU.	Malaria on the Amazonian frontier: transmission dynamics, risk factors, spatial distribution, and prospects for control.	Am J Trop Med Hyg. 2008 Oct;79(4):624-35.	K	--
de Barros FS, Honório NA, Arruda ME.	Temporal and spatial distribution of malaria within an agricultural settlement of the Brazilian Amazon.	J Vector Ecol. 2011 Jun;36(1):159-69. doi: 10.1111/j.1948-7134.2011.00153.x.	K	--
de Castro MC, Monte-Mór RL, Sawyer DO, Singer BH.	Malaria risk on the Amazon frontier.	Proc Natl Acad Sci U S A. 2006 Feb 14;103(7):2452-7. Epub 2006 Feb 6.	K	--
de Oliveira EC, dos Santos ES, Zeilhofer P, Souza-Santos R, Atanaka-Santos M.	Geographic information systems and logistic regression for high-resolution malaria risk mapping in a rural settlement of the southern Brazilian Amazon.	Malar J. 2013 Nov 15;12:420. doi: 10.1186/1475-2875-12-420.	K	--
de Oliveira EC, dos Santos ES, Zeilhofer P, Souza-Santos R, Atanaka-Santos M.	Spatial patterns of malaria in a land reform colonization project, Juruena municipality, Mato Grosso, Brazil.	Malar J. 2011 Jun 26;10:177. doi: 10.1186/1475-2875-10-177.	K	--
Girod R, Roux E, Berger F, Stefani A, Gaborit P, Carinci R, Issaly J, Carme B, Dusfour I.	Unravelling the relationships between Anopheles darlingi (Diptera: Culicidae) densities, environmental factors and malaria incidence: understanding the variable patterns of malarial transmission in French Guiana (South America).	Ann Trop Med Parasitol. 2011 Mar;105(2):107-22. doi: 10.1179/136485911X12899838683322.	K	--
Hahn MB, Gangnon RE, Barcellos C, Asner GP, Patz JA.	Influence of deforestation, logging, and fire on malaria in the Brazilian Amazon.	PLoS One. 2014;9(1):e85725. doi: 10.1371/journal.pone.0085725.	K	--
Harris AF, Matias-Arnéz A, Hill N.	Biting time of Anopheles darlingi in the Bolivian Amazon and implications for control of malaria.	Trans R Soc Trop Med Hyg. 2006 Jan;100(1):45-7. Epub 2005 Sep 9.	K	--
Hutchings RS, Sallum MA, Hutchings RW.	Mosquito (Diptera: Culicidae) diversity of a forest-fragment mosaic in the Amazon rain forest.	J Med Entomol. 2011 Mar;48(2):173-87.	K	--
Jiménez IP, Jiménez IP, Conn JE, Brochero H.	Preliminary biological studies on larvae and adult Anopheles mosquitoes (Diptera: Culicidae) in Miraflores, a malaria endemic locality in Guaviare department, Amazonian Colombia.	J Med Entomol. 2014 Sep;51(5):1002-9.	K	--
Lainhart W, Bickersmith SA, Nadler KJ, Moreno M, Saavedra MP, Chu VM, Ribolla PE, Vinetz JM, Conn JE.	Evidence for temporal population replacement and the signature of ecological adaptation in a major Neotropical malaria vector in Amazonian Peru.	Malar J. 2015 Sep 29;14:375. doi: 10.1186/s12936-015-0863-4.	K	--
Lourenço-de-Oliveira R, Guimarães AE, Arlé M, da Silva TF, Castro MG, Motta MA, Deane LM.	Anopheline species, some of their habits and relation to malaria in endemic areas of Rondônia State, Amazon region of Brazil.	Mem Inst Oswaldo Cruz. 1989 Oct-Dec;84(4):501-14.	K	--
Mendez F, Carrasquilla G, Muñoz A.	Risk factors associated with malaria infection in an urban setting.	Trans R Soc Trop Med Hyg. 2000 Jul-Aug;94(4):367-71.	K	--
Olson SH, Gangnon R, Silveira GA, Patz JA.	Deforestation and malaria in Mâncio Lima County, Brazil.	Emerg Infect Dis. 2010 Jul;16(7):1108-15. doi: 10.3201/eid1607.091785.	K	--
Póvoa MM, Conn JE, Schlichting CD, Amaral JC, Segura MN, Da Silva AN, Dos Santos CC, Lacerda RN, De Souza RT, Galiza D, Santa Rosa EP, Wirtz RA.	Malaria vectors, epidemiology, and the re-emergence of Anopheles darlingi in Belém, Pará, Brazil.	J Med Entomol. 2003 Jul;40(4):379-86.	K	--
Reinbold-Wasson DD, Sardelis MR, Jones JW, Watts DM, Fernandez R, Carbajal F, Pecor JE, Calampa C, Klein TA, Turell MJ.	Determinants of Anopheles seasonal distribution patterns across a forest to periurban gradient near Iquitos, Peru.	Am J Trop Med Hyg. 2012 Mar;86(3):459-63. doi: 10.4269/ajtmh.2012.11-0547.	K	--
Reis IC, Honório NA, Barros FS, Barcellos C, Kitron U, Camara DC, Pereira GR, Keppeler EC, da Silva-Nunes M, Codeço CT.	Epidemic and Endemic Malaria Transmission Related to Fish Farming Ponds in the Amazon Frontier.	PLoS One. 2015;10(9):e0137521. doi: 10.1371/journal.pone.0137521.	K	--
Rosa-Freitas MG, Tsouris P, Peterson AT, Honório NA, de Barros FS, de Aguiar DB, Gurgel Hda C, de Arruda ME, Vasconcelos SD, Luitgards-Moura JF.	An ecoregional classification for the state of Roraima, Brazil: the importance of landscape in malaria biology.	Mem Inst Oswaldo Cruz. 2007 Jun;102(3):349-57.	K	--
Roux E, Gaborit P, RomaÃ±a CA, Girod R, Dessay N, Dusfour I.	Objective sampling design in a highly heterogeneous landscape - characterizing environmental determinants of malaria vector distribution in French Guiana, in the Amazonian region.	BMC Ecol. 2013 Dec 1;13:45. doi: 10.1186/1472-6785-13-45.	K	--
Rubio-Palis Y, Bevilacqua M, Medina DA, Moreno JE, Cárdenas L, Sánchez V, Estrada Y, Anaya W, Martíez Á.	Malaria entomological risk factors in relation to land cover in the Lower Caura River Basin, Venezuela.	Mem Inst Oswaldo Cruz. 2013 Apr;108(2):220-8.	K	--
Saraiva Md, Amorim RD, Moura MA, Martinez-Espinosa FE, Barbosa Md.	[Urban expansion and spatial distribution of malaria in the municipality of Manaus, State of Amazonas].	Rev Soc Bras Med Trop. 2009 Sep-Oct;42(5):515-22. Portuguese.	K	--
Sawyer D.	Economic and social consequences of malaria in new colonization projects in Brazil.	Soc Sci Med. 1993 Nov;37(9):1131-6.	K	--
Singer BH, de Castro MC.	Agricultural colonization and malaria on the Amazon frontier.	Ann N Y Acad Sci. 2001 Dec;954:184-222.	K	--
Souza-Santos R, de Oliveira MV, Escobar AL, Santos RV, Coimbra CE Jr.	Spatial heterogeneity of malaria in Indian reserves of southwestern Amazonia, Brazil.	Int J Health Geogr. 2008 Nov 3;7:55. doi: 10.1186/1476-072X-7-55.	K	--
Stefani A, Hanf M, Nacher M, Girod R, Carme B.	Environmental, entomological, socioeconomic and behavioural risk factors for malaria attacks in Amerindian children of Camopi, French Guiana.	Malar J. 2011 Aug 23;10:246. doi: 10.1186/1475-2875-10-246.	K	--
Stefani A, Roux E, Fotsing JM, Carme B.	Studying relationships between environment and malaria incidence in Camopi (French Guiana) through the objective selection of buffer-based landscape characterisations.	Int J Health Geogr. 2011 Dec 13;10:65. doi: 10.1186/1476-072X-10-65.	K	--
Tadei WP, Dutary Thatcher B.	Malaria vectors in the Brazilian amazon: Anopheles of the subgenus Nyssorhynchus.	Rev Inst Med Trop Sao Paulo. 2000 Mar-Apr;42(2):87-94.	K	--
Terrazas WC, Sampaio Vde S, de Castro DB, Pinto RC, de Albuquerque BC, Sadahiro M, Dos Passos RA, Braga JU.	Deforestation, drainage network, indigenous status, and geographical differences of malaria in the State of Amazonas.	Malar J. 2015 Sep 30;14:379. doi: 10.1186/s12936-015-0859-0.	K	--
Turell MJ, Sardelis MR, Jones JW, Watts DM, Fernandez R, Carbajal F, Pecor JE, Klein TA.	Seasonal distribution, biology, and human attraction patterns of mosquitoes (Diptera: Culicidae) in a rural village and adjacent forested site near Iquitos, Peru.	J Med Entomol. 2008 Nov;45(6):1165-72.	K	--
Valle D, Clark J.	Conservation efforts may increase malaria burden in the Brazilian Amazon.	PLoS One. 2013;8(3):e57519. doi: 10.1371/journal.pone.0057519. Epub 2013 Mar 6.	K	--
Valle D, Clark JS, Zhao K.	Enhanced understanding of infectious diseases by fusing multiple datasets: a case study on malaria in the Western Brazilian Amazon region.	PLoS One. 2011;6(11):e27462. doi: 10.1371/journal.pone.0027462. Epub 2011 Nov 8.	K	--
Valle D, Lima JM.	Large-scale drivers of malaria and priority areas for prevention and control in the Brazilian Amazon region using a novel multi-pathogen geospatial model.	Malar J. 2014 Nov 20;13:443. doi: 10.1186/1475-2875-13-443.	K	--
Vasconcelos CH, Novo EM, Donalisio MR.	[Use of remote sensing to study the influence of environmental changes on malaria distribution in the Brazilian Amazon].	Cad Saude Publica. 2006 Mar;22(3):517-26. Epub 2006 Mar 27. Portuguese.	K	--
Vieira Gde D, Gim KN, Zaqueo GM, Alves Tda C, Katsuragawa TH, Basano Sde A, Camargo LM, Maciel de Sousa C.	Reduction of incidence and relapse or recrudescence cases of malaria in the western region of the Brazilian Amazon.	J Infect Dev Ctries. 2014 Sep 12;8(9):1181-7. doi: 10.3855/jidc.4422.	K	--
Vittor AY, Gilman RH, Tielsch J, Glass G, Shields T, Lozano WS, Pinedo-Cancino V, Patz JA.	The effect of deforestation on the human-biting rate of Anopheles darlingi, the primary vector of Falciparum malaria in the Peruvian Amazon.	Am J Trop Med Hyg. 2006 Jan;74(1):3-11.	K	--
Vittor AY, Pan W, Gilman RH, Tielsch J, Glass G, Shields T, Sánchez-Lozano W, Pinedo VV, Salas-Cobos E, Flores S, Patz JA.	Linking deforestation to malaria in the Amazon: characterization of the breeding habitat of the principal malaria vector, Anopheles darlingi.	Am J Trop Med Hyg. 2009 Jul;81(1):5-12.	K	--
Zeilhofer P, dos Santos ES, Ribeiro AL, Miyazaki RD, dos Santos MA.	Habitat suitability mapping of Anopheles darlingi in the surroundings of the Manso hydropower plant reservoir, Mato Grosso, Central Brazil.	Int J Health Geogr. 2007 Mar 7;6:7.	K	--
Pommier de Santi V, Girod R, Mura M, Dia A, Briolant S, Djossou F, Dusfour I, Mendibil A, Simon F, Deparis X, Pagès F.	Epidemiological and entomological studies of a malaria outbreak among French armed forces deployed at illegal gold mining sites reveal new aspects of the disease's transmission in French Guiana.	Malar J. 2016 Jan 22;15(1):35. doi: 10.1186/s12936-016-1088-x.	D	does not address LULC
Berger F, Flamand C, Musset L, Djossou F, Rosine J, Sanquer MA, Dusfour I, Legrand E, Ardillon V, Rabarison P, Grenier C, Girod R.	Investigation of a sudden malaria outbreak in the isolated Amazonian village of Saul, French Guiana, January-April 2009.	Am J Trop Med Hyg. 2012 Apr;86(4):591-7. doi: 10.4269/ajtmh.2012.11-0582.	D	does not address LULC
Metzger WG, Giron AM, Vivas-Martínez S, González J, Charrasco AJ, Mordmüller BG, Magris M.	A rapid malaria appraisal in the Venezuelan Amazon.	Malar J. 2009 Dec 11;8:291. doi: 10.1186/1475-2875-8-291.	D	does not address LULC
Chaves SS, Rodrigues LC.	An initial examination of the epidemiology of malaria in the state of Roraima, in the Brazilian Amazon basin.	Rev Inst Med Trop Sao Paulo. 2000 Sep-Oct;42(5):269-75.	D	does not address LULC
Molez JF.	[Myths concerning malarial transmission among Amazonian Indians and their relation with 2 types of transmission encountered in the Amazonian forest].	Sante. 1999 May-Jun;9(3):157-62. French.	D	does not address LULC
Gadelha P.	From "forest malaria" to "bromeliad malaria": a case-study of scientific controversy and malaria control.	Parassitologia. 1994 Aug;36(1-2):175-95.	D	does not address LULC
Rozendaal JA.	Relations between Anopheles darlingi breeding habitats, rainfall, river level and malaria transmission rates in the rain forest of Suriname.	Med Vet Entomol. 1992 Jan;6(1):16-22.	D	does not address LULC
Klein TA, Lima JB, Toda Tang A.	Vector incrimination and effects of antimalarial drugs on malaria transmission and control in the Amazon basin of Brazil.	Mem Inst Oswaldo Cruz. 1992;87 Suppl 3:393-7.	D	does not address LULC
Vosti SA.	Malaria among gold miners in southern Pará, Brazil: estimates of determinants and individual costs.	Soc Sci Med. 1990;30(10):1097-105.	D	does not address LULC
McGreevy PB, Dietze R, Prata A, Hembree SC.	Effects of immigration on the prevalence of malaria in rural areas of the Amazon basin of Brazil.	Mem Inst Oswaldo Cruz. 1989 Oct-Dec;84(4):485-91.	D	does not address LULC
Mouchet J, Nadire-Galliot M, Gay F, Poman JP, Lepelletier L, Claustre J, Bellony S.	[Malaria in Guiana. II. The characteristics of different foci and antimalarial control].	Bull Soc Pathol Exot Filiales. 1989;82(3):393-405. French.	D	does not address LULC
Girod R, Gaborit P, Carinci R, Issaly J, Fouque F.	Anopheles darlingi bionomics and transmission of Plasmodium falciparum, Plasmodium vivax and Plasmodium malariae in Amerindian villages of the Upper-Maroni Amazonian forest, French Guiana.	Mem Inst Oswaldo Cruz. 2008 Nov;103(7):702-10.	D	does not address LULC
Rejmánková E, Rubio-Palis Y, Villegas L.	Larval habitats of anopheline mosquitoes in the Upper Orinoco, Venezuela.	J Vector Ecol. 1999 Dec;24(2):130-7.	D	does not address LULC
Rozendaal JA.	Observations on the distribution of anophelines in Suriname with particular reference to the malaria vector Anopheles darlingi.	Mem Inst Oswaldo Cruz. 1990 Apr-Jun;85(2):221-34.	D	does not address LULC
Andrews ES, Schoeler GB, Gozalo AS, Carbajal F, Lopez-Sifuentes V, Turell MJ.	Species Diversity, Seasonal, and Spatial Distribution of Mosquitoes (Diptera: Culicidae) Captured in Aotus Monkey-Baited Traps in a Forested Site Near Iquitos, Peru.	J Med Entomol. 2014 Nov 1;51(6):1127-35. doi: 10.1603/ME14058. Epub 2014 Nov 1.	D	does not address LULC
de Barros FS, Honório NA, Arruda ME.	Survivorship of Anopheles darlingi (Diptera: Culicidae) in relation with malaria incidence in the Brazilian Amazon.	PLoS One. 2011;6(8):e22388. doi: 10.1371/journal.pone.0022388. Epub 2011 Aug 8.	D	does not address LULC
Julião GR, Abad-Franch F, Lourenço-De-Oliveira R, Luz SL.	Measuring mosquito diversity patterns in an Amazonian terra firme rain forest.	J Med Entomol. 2010 Mar;47(2):121-8.	D	does not address LULC
Charlwood JD.	Biological variation in Anopheles darlingi Root.	Mem Inst Oswaldo Cruz. 1996 Jul-Aug;91(4):391-8. Review.	D	does not address LULC
Rona LD, Carvalho-Pinto CJ, Mazzoni CJ, Peixoto AA.	Estimation of divergence time between two sibling species of the Anopheles (Kerteszia) cruzii complex using a multilocus approach.	BMC Evol Biol. 2010 Mar 31;10:91. doi: 10.1186/1471-2148-10-91.	D	does not address LULC
Malafronte Rdos S, Marrelli MT, Ramirez CC, Nassar MN, Marinotti O.	Intraspecific variation of second internal transcribed spacer of nuclear ribosomal DNA among populations of Anopheles (Kerteszia) cruzii (Diptera: Culicidae).	J Med Entomol. 2007 May;44(3):538-42.	D	does not address LULC
Ferreira RL, Oliveira AF, Pereira ES, Hamada N.	Occurence of larval Culicidae (Diptera) in water retained in Aquascypha hydrophora (Fungus: Stereaceae) in Central Amazônia, Brazil.	Mem Inst Oswaldo Cruz. 2001 Nov;96(8):1165-7.	D	does not address LULC
Sánchez-Ribas J, Oliveira-Ferreira J, Rosa-Freitas MG, Trilla L, Silva-do-Nascimento TF.	New classification of natural breeding habitats for Neotropical anophelines in the Yanomami Indian Reserve, Amazon Region, Brazil and a new larval sampling methodology.	Mem Inst Oswaldo Cruz. 2015 Sep;110(6):760-70. doi: 10.1590/0074-02760150168.	D	does not address LULC
Nagm L, Luitgards-Moura JF, Neucamp Cde S, Monteiro-de-Barros FS, Honório NA, Tsouris P, Rosa-Freitas MG.	Affinity and diversity indices for anopheline immature forms.	Rev Inst Med Trop Sao Paulo. 2007 Sep-Oct;49(5):309-16.	D	does not address LULC
de Barros FS, Arruda ME, Vasconcelos SD, Luitgards-Moura JF, Confalonieri U, Rosa-Freitas MG, Tsouris P, Lima-Camara TN, Honório NA.	Parity and age composition for Anopheles darlingi root (Diptera: Culicidae) and Anopheles albitarsis Lynch-Arribàlzaga (Diptera: Culicidae) of the northern Amazon Basin, Brazil.	J Vector Ecol. 2007 Jun;32(1):54-68.	D	does not address LULC
de Barros FS, Honório NA.	Man biting rate seasonal variation of malaria vectors in Roraima, Brazil.	Mem Inst Oswaldo Cruz. 2007 Jun;102(3):299-302.	D	does not address LULC
da Silva Ade N, Fraiha-Neto H, dos Santos CC, Segura Mde N, Amaral JC, Gorayeb Ide S, Lacerda RN, Sucupira IM, Pimentel LN, Conn JE, Póvoa MM.	[Anophelines in Belém, Pará, Brazil: current and retrospective data].	Cad Saude Publica. 2006 Aug;22(8):1575-85. Epub 2006 Jul 7. Portuguese.	D	does not address LULC
Zuluaga WA, López YL, Osorio L, Salazar LF, González MC, Ríos CM, Wolff MI, Escobar JP.	[Twenty-year surveillance of insects relevant to public health during the construction of hydroelectric facilities in Antioquia, Colombia].	Biomedica. 2012 Sep;32(3):321-31. doi: 10.1590/S0120-41572012000300003. Spanish.	D	does not address LULC
Morais SA, Urbinatti PR, Sallum MA, Kuniy AA, Moresco GG, Fernandes A, Nagaki SS, Natal D.	Brazilian mosquito (Diptera: Culicidae) fauna: I. Anopheles species from Porto Velho, RondÃ´nia state, western Amazon, Brazil.	Rev Inst Med Trop Sao Paulo. 2012 Dec;54(6):331-5.	D	does not address LULC
Almeida F, Suesdek L, Motoki MT, Bergo ES, Sallum MA.	Morphometric comparisons of the scanning electron micrographs of the eggs of Anopheles (Nyssorhynchus) darlingi Root (Diptera: Culicidae).	Acta Trop. 2014 Nov;139:115-22. doi: 10.1016/j.actatropica.2014.07.010. Epub 2014 Jul 29.	D	does not address LULC
Emerson KJ, Conn JE, Bergo ES, Randel MA, Sallum MA.	Brazilian Anopheles darlingi Root (Diptera: Culicidae) Clusters by Major Biogeographical Region.	PLoS One. 2015;10(7):e0130773. doi: 10.1371/journal.pone.0130773.	D	does not address LULC
Angêlla AF, Gil LH, Silva LH, Ribolla PE.	Population structure of the malaria vector Anopheles darlingi in Rondôia, Brazilian Amazon, based on mitochondrial DNA.	Mem Inst Oswaldo Cruz. 2007 Dec;102(8):953-8.	D	does not address LULC
Hutchings RS, Sallum MA, Ferreira RL, Hutchings RW.	Mosquitoes of the Jaú National Park and their potential importance in Brazilian Amazonia.	Med Vet Entomol. 2005 Dec;19(4):428-41.	D	does not address LULC
Claustre J, Venturin C, Nadiré M, Fauran P.	[Malarial vectors in French Guiana: study in an epidemic focus near Cayenne (1989-1998)].	Bull Soc Pathol Exot. 2001 Nov;94(4):353-7. French.	D	does not address LULC
Rozendaal JA, Voorham J, Van Hoof JP, Oostburg BF.	Efficacy of mosquito nets treated with permethrin in Suriname.	Med Vet Entomol. 1989 Oct;3(4):353-65.	D	does not address LULC
Giglioli G, Rutten FJ, Ramjattan S.	Interruption of malaria transmission by chloroquinized salt in Guyana, with observations on a chloroquine-resistant strain of Plasmodium falciparum.	Bull World Health Organ. 1967;36(2):283-301.	D	does not address LULC
Guimarães LO, Bajay MM, Wunderlich G, Bueno MG, Röhe F, Catão-Dias JL, Neves A, Malafronte RS, Curado I, Kirchgatter K.	The genetic diversity of Plasmodium malariae and Plasmodium brasilianum from human, simian and mosquito hosts in Brazil.	Acta Trop. 2012 Oct;124(1):27-32. doi: 10.1016/j.actatropica.2012.05.016. Epub 2012 Jun 15.	D	does not address LULC
Gomes LR, Almeida-de-Oliveira NK, de Lavigne AR, de Lima SR, de Pina-Costa A, Brasil P, Daniel-Ribeiro CT, Ménard D, Ferreira-da-Cruz Mde F.	Plasmodium vivax mdr1 genotypes in isolates from successfully cured patients living in endemic and non-endemic Brazilian areas.	Malar J. 2016 Feb 18;15(1):96. doi: 10.1186/s12936-016-1141-9.	D	does not address LULC
Hanf M, Stéphani A, Basurko C, Nacher M, Carme B.	Determination of the Plasmodium vivax relapse pattern in Camopi, French Guiana.	Malar J. 2009 Dec 4;8:278. doi: 10.1186/1475-2875-8-278.	D	does not address LULC
Kano FS, Sanchez BA, Sousa TN, Tang ML, Saliba J, Oliveira FM, Nogueira PA, Gonçalves AQ, Fontes CJ, Soares IS, Brito CF, Rocha RS, Carvalho LH.	Plasmodium vivax Duffy binding protein: baseline antibody responses and parasite polymorphisms in a well-consolidated settlement of the Amazon Region.	Trop Med Int Health. 2012 Aug;17(8):989-1000. doi: 10.1111/j.1365-3156.2012.03016.x. Epub 2012 May 30.	D	does not address LULC
Frausin G, Hidalgo Ade F, Lima RB, Kinupp VF, Ming LC, Pohlit AM, Milliken W.	An ethnobotanical study of anti-malarial plants among indigenous people on the upper Negro River in the Brazilian Amazon.	J Ethnopharmacol. 2015 Nov 4;174:238-52. doi: 10.1016/j.jep.2015.07.033. Epub 2015 Jul 26.	D	does not address LULC
Basso LA, da Silva LH, Fett-Neto AG, de Azevedo WF Jr, Moreira Ide S, Palma MS, Calixto JB, Astolfi Filho S, dos Santos RR, Soares MB, Santos DS.	The use of biodiversity as source of new chemical entities against defined molecular targets for treatment of malaria, tuberculosis, and T-cell mediated diseases--a review.	Mem Inst Oswaldo Cruz. 2005 Oct;100(6):475-506. Epub 2005 Nov 8.	D	does not address LULC
Deharo E, Bourdy G, Quenevo C, Muñoz V, Ruiz G, Sauvain M.	A search for natural bioactive compounds in Bolivia through a multidisciplinary approach. Part V. Evaluation of the antimalarial activity of plants used by the Tacana Indians.	J Ethnopharmacol. 2001 Sep;77(1):91-8.	D	does not address LULC
Valero MV, Amador R, Aponte JJ, Narvaez A, Galindo C, Silva Y, Rosas J, Guzman F, Patarroyo ME.	Evaluation of SPf66 malaria vaccine during a 22-month follow-up field trial in the Pacific coast of Colombia.	Vaccine. 1996 Oct;14(15):1466-70.	D	does not address LULC
Aguiar AC, Cunha AC, Ceravolo IP, Gonçalves RA, Oliveira AJ, Krettli AU.	Aspidosperma (Apocynaceae) plant cytotoxicity and activity towards malaria parasites. Part II: experimental studies withAspidosperma ramiflorum in vivo and in vitro.	Mem Inst Oswaldo Cruz. 2015 Nov;110(7):906-13. doi: 10.1590/0074-02760150188.	D	does not address LULC
Batista CL, Barbosa S, Da Silva Bastos M, Viana SA, Ferreira MU.	Genetic diversity of Plasmodium vivax over time and space: a community-based study in rural Amazonia.	Parasitology. 2015 Feb;142(2):374-84. doi: 10.1017/S0031182014001176. Epub 2014 Jul 28.	D	does not address LULC
Graninger W, Thalhammer F, Hollenstein U, Zotter GM, Kremsner PG.	Serum protein concentrations in Plasmodium falciparum malaria.	Acta Trop. 1992 Dec;52(2-3):121-8.	D	does not address LULC
Confalonieri UE, Margonari C, Quintão AF.	Environmental change and the dynamics of parasitic diseases in the Amazon.	Acta Trop. 2014 Jan;129:33-41. doi: 10.1016/j.actatropica.2013.09.013. Epub 2013 Sep 19.	D	Literature Review
Stefani A, Dusfour I, Corrêa AP, Cruz MC, Dessay N, Galardo AK, Galardo CD, Girod R, Gomes MS, Gurgel H, Lima AC, Moreno ES, Musset L, Nacher M, Soares AC, Carme B, Roux E.	Land cover, land use and malaria in the Amazon: a systematic literature review of studies using remotely sensed data.	Malar J. 2013 Jun 8;12:192. doi: 10.1186/1475-2875-12-192.	D	Literature Review
Guerra CA, Snow RW, Hay SI.	A global assessment of closed forests, deforestation and malaria risk.	Ann Trop Med Parasitol. 2006 Apr;100(3):189-204.	D	Literature Review
Pimenta PF, Orfano AS, Bahia AC, Duarte AP, Ríos-Velásquez CM, Melo FF, Pessoa FA, Oliveira GA, Campos KM, Villegas LM, Rodrigues NB, Nacif-Pimenta R, Simões RC, Monteiro WM, Amino R, Traub-Cseko YM, Lima JB, Barbosa MG, Lacerda MV.	An overview of malaria transmission from the perspective of Amazon Anopheles vectors.	Mem Inst Oswaldo Cruz. 2015 Feb;110(1):23-47. doi: 10.1590/0074-02760140266. Epub 2015 Feb 13. Review.	D	Literature Review
Mijares A, Rosales R, Silva-Iturriza A.	Hemosporidian parasites in forest birds from Venezuela: genetic lineage analyses.	Avian Dis. 2012 Sep;56(3):583-8.	D	non-human malaria
Duarte AM, Porto MA, Curado I, Malafronte RS, Hoffmann EH, de Oliveira SG, da Silva AM, Kloetzel JK, Gomes Ade C.	Widespread occurrence of antibodies against circumsporozoite protein and against blood forms of Plasmodium vivax, P. falciparum and P. malariae in Brazilian wild monkeys.	J Med Primatol. 2006 Apr;35(2):87-96.	D	non-human malaria
Ribeiro SF, Sebaio F, Branquinho FC, Marini MA, Vago AR, Braga EM.	Avian malaria in Brazilian passerine birds: parasitism detected by nested PCR using DNA from stained blood smears.	Parasitology. 2005 Mar;130(Pt 3):261-7.	D	non-human malaria
Lourenço-de-Oliveira R, Luz SL.	Simian malaria at two sites in the Brazilian Amazon--II. Vertical distribution and frequency of anopheline species inside and outside the forest.	Mem Inst Oswaldo Cruz. 1996 Nov-Dec;91(6):687-94.	D	non-human malaria
Lourenço-de-Oliveira R, Deane LM.	Simian malaria at two sites in the Brazilian Amazon. I--The infection rates of Plasmodium brasilianum in non-human primates.	Mem Inst Oswaldo Cruz. 1995 May-Jun;90(3):331-9.	D	non-human malaria
Hahn MB, Olson SH, Vittor AY, Barcellos C, Patz JA, Pan W.	Conservation efforts and malaria in the Brazilian Amazon.	Am J Trop Med Hyg. 2014 Apr;90(4):591-4. doi: 10.4269/ajtmh.13-0323. Epub 2013 Nov 25.	D	not peer-reviewed research
Barros M.	[Marcus Barros talks about the environment and tropical diseases in the Amazon. Interview by Stella Oswaldo Cruz Penido. Introduction by Ruth B. Martins].	Hist Cienc Saude Manguinhos. 2007 Dec;14 Suppl:291-302. Portuguese.	D	not peer-reviewed research
Valle D, Lima JM, Millar J, Amratia P, Haque U.	Bias in logistic regression due to imperfect diagnostic test results and practical correction approaches.	Malar J. 2015 Nov 4;14(1):434. doi: 10.1186/s12936-015-0966-y.	D	off topic
de Almeida RR, Souto RN, Bastos CN, da Silva MH, Maia JG.	Chemical variation in Piper aduncum and biological properties of its dillapiole-rich essential oil.	Chem Biodivers. 2009 Sep;6(9):1427-34. doi: 10.1002/cbdv.200800212.	D	off topic
Aguilar HM, Abad-Franch F, Dias JC, Junqueira AC, Coura JR.	Chagas disease in the Amazon region.	Mem Inst Oswaldo Cruz. 2007 Oct 30;102 Suppl 1:47-56. Epub 2007 Nov 5. Erratum in: Mem Inst Oswaldo Cruz. 2007 Dec;102(8):2 p .	D	off topic
Dórea JG, de Souza JR, Rodrigues P, Ferrari I, Barbosa AC.	Hair mercury (signature of fish consumption) and cardiovascular risk in Munduruku and Kayabi Indians of Amazonia.	Environ Res. 2005 Feb;97(2):209-19.	D	off topic
Stephenson SL, Schnittler M, Lado C.	Ecological characterization of a tropical myxomycete assemblage--Maquipucuna Cloud Forest Reserve, Ecuador.	Mycologia. 2004 May-Jun;96(3):488-97.	D	off topic
Marchou B, Picot N, Massip P.	[Vaccinations of the traveller].	Ann Med Interne (Paris). 1998 Oct;149(6):332-9. French.	D	off topic
Station E, Guran M.	The smoke that kills. Yanomami.	Links. 1992 Spring;9(2):11-2.	D	off topic
Frelastre G.	[Successes and failures of the Polonoroeste Integrated Development Program in Brazil].	Tiers Monde. 1985 Oct-Dec;26(104):900-20. French.	D	off topic
Motoki MT, Suesdek L, Bergo ES, Sallum MA.	Wing geometry of Anopheles darlingi Root (Diptera: Culicidae) in five major Brazilian ecoregions.	Infect Genet Evol. 2012 Aug;12(6):1246-52. doi: 10.1016/j.meegid.2012.04.002. Epub 2012 Apr 12.	D	off topic
Pinedo-Cancino V, Sheen P, Tarazona-Santos E, Oswald WE, Jeri C, Vittor AY, Patz JA, Gilman RH.	Limited diversity of Anopheles darlingi in the Peruvian Amazon region of Iquitos.	Am J Trop Med Hyg. 2006 Aug;75(2):238-45.	D	off topic
Lorenz C, Patané JS, Suesdek L.	Morphogenetic characterisation, date of divergence, and evolutionary relationships of malaria vectors Anopheles cruzii and Anopheles homunculus.	Infect Genet Evol. 2015 Oct;35:144-52. doi: 10.1016/j.meegid.2015.08.011. Epub 2015 Aug 6.	D	outside of Amazonia
Lorenz C, Marques TC, Sallum MA, Suesdek L.	Altitudinal population structure and microevolution of the malaria vector Anopheles cruzii (Diptera: Culicidae).	Parasit Vectors. 2014 Dec 16;7:581. doi: 10.1186/s13071-014-0581-8.	D	outside of Amazonia
Mendrone A Jr, Cerutti C Jr, Levi JE, Boulos M, Sanchez MC, Malafronte Rdos S, Di Santi SM, Odone V Jr.	Unexpected detection of Plasmodium vivax and Plasmodium falciparum DNA in asymptomatic blood donors: fact or artifact?	Malar J. 2014 Aug 28;13:336. doi: 10.1186/1475-2875-13-336.	D	outside of Amazonia
Maselli LM, Levy D, Laporta GZ, Monteiro AM, Fukuya LA, Ferreira-da-Cruz MF, Daniel-Ribeiro CT, Dorlhiac-Llacer PE, Sallum MA, Bydlowski SP.	Detection of Plasmodium falciparum and Plasmodium vivax subclinical infection in non-endemic region: implications for blood transfusion and malaria epidemiology.	Malar J. 2014 Jun 6;13:224. doi: 10.1186/1475-2875-13-224.	D	outside of Amazonia
Lorenz C, Marques TC, Sallum MA, Suesdek L.	Morphometrical diagnosis of the malaria vectors Anopheles cruzii, An. homunculus and An. bellator.	Parasit Vectors. 2012 Nov 13;5:257. doi: 10.1186/1756-3305-5-257.	D	outside of Amazonia
Pinault LL, Hunter FF.	New highland distribution records of multiple Anopheles species in the Ecuadorian Andes.	Malar J. 2011 Aug 11;10:236. doi: 10.1186/1475-2875-10-236.	D	outside of Amazonia
Herrera S, Quiñones ML, Quintero JP, Corredor V, Fuller DO, Mateus JC, Calzada JE, Gutierrez JB, Llanos A, Soto E, Menendez C, Wu Y, Alonso P, Carrasquilla G, Galinski M, Beier JC, Arévalo-Herrera M.	Prospects for malaria elimination in non-Amazonian regions of Latin America.	Acta Trop. 2012 Mar;121(3):315-23. doi: 10.1016/j.actatropica.2011.06.018. Epub 2011 Jul 14.	D	outside of Amazonia
Scuracchio P, Vieira SD, Dourado DA, Bueno LM, Colella R, Ramos-Sanchez EM, Lima GF, Inoue J, Sanchez MC, Di Santi SM.	Transfusion-transmitted malaria: case report of asymptomatic donor harboring Plasmodium malariae.	Rev Inst Med Trop Sao Paulo. 2011 Jan-Feb;53(1):55-9.	D	outside of Amazonia
Duarte AM, Malafronte Rdos S, Cerutti C Jr, Curado I, de Paiva BR, Maeda AY, Yamasaki T, Summa ME, Neves Ddo V, de Oliveira SG, Gomes Ade C.	Natural Plasmodium infections in Brazilian wild monkeys: reservoirs for human infections?	Acta Trop. 2008 Aug;107(2):179-85. doi: 10.1016/j.actatropica.2008.05.020. Epub 2008 May 29.	D	outside of Amazonia
Aitken EH, Bueno MG, Dos Santos Ortolan L, Alvaéz JM, Pissinatti A, Kierulff MC, Catão-Dias JL, Epiphanio S.	Survey of Plasmodium in the golden-headed lion tamarin (Leontopithecus chrysomelas) living in urban Atlantic forest in Rio de Janeiro, Brazil.	Malar J. 2016 Feb 17;15(1):93. doi: 10.1186/s12936-016-1155-3.	D	outside of Amazonia
Chagas CR, Guimarães LO, Monteiro EF, Valkiūnas G, Katayama MV, Santos SV, Guida FJ, Simões RF, Kirchgatter K.	Hemosporidian parasites of free-living birds in the São Paulo Zoo, Brazil.	Parasitol Res. 2015 Dec 17. [Epub ahead of print]	D	outside of Amazonia
Lorenz C, Virginio F, Aguiar BS, Suesdek L, Chiaravalloti-Neto F.	Spatial and temporal epidemiology of malaria in extra-Amazonian regions of Brazil.	Malar J. 2015 Oct 15;14(1):408. doi: 10.1186/s12936-015-0934-6.	D	outside of Amazonia
de Alvarenga DA, de Pina-Costa A, de Sousa TN, Pissinatti A, Zalis MG, Suaréz-Mutis MC, Lourenço-de-Oliveira R, Brasil P, Daniel-Ribeiro CT, de Brito CF.	Simian malaria in the Brazilian Atlantic forest: first description of natural infection of capuchin monkeys (Cebinae subfamily) by Plasmodium simium.	Malar J. 2015 Feb 18;14:81. doi: 10.1186/s12936-015-0606-6.	D	outside of Amazonia
Hristov AD, Sanchez MC, Ferreira JJ, Lima GF, Inoue J, Costa-Nascimento Mde J, Sanchez AR, Ramos-Sanchez EM, Di Santi SM.	Malaria in pregnant women living in areas of low transmission on the southeast Brazilian Coast: molecular diagnosis and humoural immunity profile.	Mem Inst Oswaldo Cruz. 2014 Dec;109(8):1014-20. doi: 10.1590/0074-0276140229. Epub 2014 Dec 9.	D	outside of Amazonia
Sant'Ana DC, Sá IL, Sallum MA.	Effectiveness of Mosquito Magnet® trap in rural areas in the southeastern tropical Atlantic Forest.	Mem Inst Oswaldo Cruz. 2014 Dec;109(8):1045-9. doi: 10.1590/0074-02761400297. Epub 2014 Nov 21.	D	outside of Amazonia
Silva Jdos S, Souto Couri M, de Leão Giupponi AP, Alencar J.	Mosquito fauna of the Guapiaçu Ecological Reserve, Cachoeiras de Macacu, Rio de Janeiro, Brazil, collected under the influence of different color CDC light traps.	J Vector Ecol. 2014 Dec;39(2):384-94. doi: 10.1111/jvec.12114.	D	outside of Amazonia
Kirchgatter K, Tubaki RM, Malafronte Rdos S, Alves IC, Lima GF, Guimarães Lde O, Zampaulo Rde A, Wunderlich G.	Anopheles (Kerteszia) cruzii (Diptera: Culicidae) in peridomiciliary area during asymptomatic malaria transmission in the Atlantic Forest: molecular identification of blood-meal sources indicates humans as primary intermediate hosts.	Rev Inst Med Trop Sao Paulo. 2014 Sep-Oct;56(5):403-9.	D	outside of Amazonia
Miguel RB, Peiter PC, de Albuquerque H, Coura JR, Moza PG, Costa Ade P, Brasil P, Suárez-Mutis MC.	Malaria in the state of Rio de Janeiro, Brazil, an Atlantic Forest area: an assessment using the health surveillance service.	Mem Inst Oswaldo Cruz. 2014 Aug;109(5):634-40. Epub 2014 Aug 13.	D	outside of Amazonia
de Pina-Costa A, Brasil P, Di Santi SM, de Araujo MP, Suárez-Mutis MC, Santelli AC, Oliveira-Ferreira J, Lourenço-de-Oliveira R, Daniel-Ribeiro CT.	Malaria in Brazil: what happens outside the Amazonian endemic region.	Mem Inst Oswaldo Cruz. 2014 Aug;109(5):618-33.	D	outside of Amazonia
Sallum MA, Daniel-Ribeiro CT, Laporta GZ, Ferreira-da-Cruz Mde F, Maselli LM, Levy D, Bydlowski SP.	Finding connections in the unexpected detection of Plasmodium vivax and Plasmodium falciparum DNA in asymptomatic blood donors: a fact in the Atlantic Forest.	Malar J. 2014 Aug 28;13:337. doi: 10.1186/1475-2875-13-337.	D	outside of Amazonia
Miguel RB, Peiter PC, Albuquerque HD, Coura JR, Moza PG, Costa AD, Brasil P, Suárez-Mutis MC.	Malaria in the state of Rio de Janeiro, Brazil, an Atlantic Forest area: an assessment using the health surveillance service.	Mem Inst Oswaldo Cruz. 2014 Aug 13;0:0. [Epub ahead of print]	D	outside of Amazonia
Costa DC, da Cunha VP, de Assis GM, de Souza Junior JC, Hirano ZM, de Arruda ME, Kano FS, Carvalho LH, de Brito CF.	Plasmodium simium/Plasmodium vivax infections in southern brown howler monkeys from the Atlantic Forest.	Mem Inst Oswaldo Cruz. 2014 Aug;109(5):641-53. Epub 2014 Aug 5.	D	outside of Amazonia
Adia MM, Anywar G, Byamukama R, Kamatenesi-Mugisha M, Sekagya Y, Kakudidi EK, Kiremire BT.	Medicinal plants used in malaria treatment by Prometra herbalists in Uganda.	J Ethnopharmacol. 2014 Aug 8;155(1):580-8. doi: 10.1016/j.jep.2014.05.060. Epub 2014 Jun 11.	D	outside of Amazonia
Brasil P, Costa AP, Longo CL, da Silva S, Ferreira-da-Cruz MF, Daniel-Ribeiro CT.	Malaria, a difficult diagnosis in a febrile patient with sub-microscopic parasitaemia and polyclonal lymphocyte activation outside the endemic region, in Brazil.	Malar J. 2013 Nov 7;12:402. doi: 10.1186/1475-2875-12-402.	D	outside of Amazonia
Rezende HR, Falqueto A, Urbinatti PR, De Menezes RM, Natal D, Cerutti C Jr.	Comparative study of distribution of anopheline vectors (Diptera: Culicidae) in areas with and without malaria transmission in the highlands of an extra-Amazonian region in Brazil.	J Med Entomol. 2013 May;50(3):598-602.	D	outside of Amazonia
Duarte AM, Pereira DM, de Paula MB, Fernandes A, Urbinatti PR, Ribeiro AF, Mello MH, Matos MO Jr, Mucci LF, Fernandes LN, Natal D, Malafronte RS.	Natural infection in anopheline species and its implications for autochthonous malaria in the Atlantic Forest in Brazil.	Parasit Vectors. 2013 Mar 7;6:58. doi: 10.1186/1756-3305-6-58.	D	outside of Amazonia
Lacorte GA, Félix GM, Pinheiro RR, Chaves AV, Almeida-Neto G, Neves FS, Leite LO, Santos FR, Braga EM.	Exploring the diversity and distribution of neotropical avian malaria parasites--a molecular survey from Southeast Brazil.	PLoS One. 2013;8(3):e57770. doi: 10.1371/journal.pone.0057770. Epub 2013 Mar 1.	D	outside of Amazonia
Da Silva KS, Pinto Ide S, Leite GR, Das Virgens TM, Dos Santos CB, Falqueto A.	Ecology of anopheline mosquitoes (Diptera: Culicidae) in the Central Atlantic Forest Biodiversity Corridor, southeastern Brazil.	J Med Entomol. 2013 Jan;50(1):24-30.	D	outside of Amazonia
Ribeiro AF, Urbinatti PR, de Castro Duarte AM, de Paula MB, Pereira DM, Mucci LF, Fernandes A, de Mello MH, de Matos Júnior MO, de Oliveira RC, Natal D, dos Santos Malafronte R.	Mosquitoes in degraded and preserved areas of the Atlantic Forest and potential for vector-borne disease risk in the municipality of São Paulo, Brazil.	J Vector Ecol. 2012 Dec;37(2):316-24. doi: 10.1111/j.1948-7134.2012.00233.x.	D	outside of Amazonia
Neves A, Urbinatti PR, Malafronte Rdos S, Fernandes A, Paganini Wda S, Natal D.	Malaria outside the Amazon region: natural Plasmodium infection in anophelines collected near an indigenous village in the Vale do Rio Branco, Itanhaém, SP, Brazil.	Acta Trop. 2013 Jan;125(1):102-6. doi: 10.1016/j.actatropica.2012.08.014. Epub 2012 Sep 16.	D	outside of Amazonia
Sebaio F, Braga EM, Branquinho F, Fecchio A, Marini MÂ‚.	Blood parasites in passerine birds from the Brazilian Atlantic Forest.	Rev Bras Parasitol Vet. 2012 Jan-Mar;21(1):7-15.	D	outside of Amazonia
da Cardoso JC, Bergo ES, Oliveira TM, Sant'ana DC, Motoki MT, Sallum MA.	New records of Anopheles homunculus in central and Serra do Mar biodiversity corridors of the Atlantic Forest, Brazil.	J Am Mosq Control Assoc. 2012 Mar;28(1):1-5.	D	outside of Amazonia
Pinault LL, Hunter FF.	Larval Habitat Associations with Human Land Uses, Roads, Rivers, and Land Cover for Anopheles albimanus, A. pseudopunctipennis, and A. punctimacula (Diptera: Culicidae) in Coastal and Highland Ecuador.	Front Physiol. 2012;3:59. doi: 10.3389/fphys.2012.00059.	D	outside of Amazonia
Marques TC, Bourke BP, Laporta GZ, Sallum MA.	Mosquito (Diptera: Culicidae) assemblages associated with Nidularium and Vriesea bromeliads in Serra do Mar, Atlantic Forest, Brazil.	Parasit Vectors. 2012 Feb 16;5:41. doi: 10.1186/1756-3305-5-41.	D	outside of Amazonia
Yamasaki T, Duarte AM, Curado I, Summa ME, Neves DV, Wunderlich G, Malafronte RS.	Detection of etiological agents of malaria in howler monkeys from Atlantic Forests, rescued in regions of São Paulo city, Brazil.	J Med Primatol. 2011 Dec;40(6):392-400. doi: 10.1111/j.1600-0684.2011.00498.x. Epub 2011 Sep 20.	D	outside of Amazonia
Laporta GZ, Ramos DG, Ribeiro MC, Sallum MA.	Habitat suitability of Anopheles vector species and association with human malaria in the Atlantic Forest in south-eastern Brazil.	Mem Inst Oswaldo Cruz. 2011 Aug;106 Suppl 1:239-45.	D	outside of Amazonia
Arevalo-Herrera M, Quiñones ML, Guerra C, Céspedes N, Giron S, Ahumada M, Piñeros JG, Padilla N, Terrientes Z, Rosas A, Padilla JC, Escalante AA, Beier JC, Herrera S.	Malaria in selected non-Amazonian countries of Latin America.	Acta Trop. 2012 Mar;121(3):303-14. doi: 10.1016/j.actatropica.2011.06.008. Epub 2011 Jul 1.	D	outside of Amazonia
Laporta GZ, Sallum MA.	Effect of COâ‚‚ and 1-octen-3-ol attractants for estimating species richness and the abundance of diurnal mosquitoes in the southeastern Atlantic forest, Brazil.	Mem Inst Oswaldo Cruz. 2011 May;106(3):279-84.	D	outside of Amazonia
Costa Ade P, Bressan Cda S, Pedro RS, Valls-de-Souza R, Silva Sd, Souza PR, Guaraldo L, Ferreira-da-Cruz Mde F, Daniel-Ribeiro CT, Brasil P.	[Delayed diagnosis of malaria in a dengue endemic area in the Brazilian extra-Amazon: recent experience of a malaria surveillance unit in state of Rio de Janeiro].	Rev Soc Bras Med Trop. 2010 Sep-Oct;43(5):571-4. Portuguese.	D	outside of Amazonia
Bueno MG, Lopez RP, de Menezes RM, Costa-Nascimento Mde J, Lima GF, Araújo RA, Guida FJ, Kirchgatter K.	Identification of Plasmodium relictum causing mortality in penguins (Spheniscus magellanicus) from São Paulo Zoo, Brazil.	Vet Parasitol. 2010 Oct 11;173(1-2):123-7. doi: 10.1016/j.vetpar.2010.06.026. Epub 2010 Jun 25.	D	outside of Amazonia
Dalla Bona AC, Navarro-Silva MA.	Physiological age and longevity of Anopheles (Kerteszia) cruzii Dyar & Knab (Diptera: Culicidae) in the Atlantic Forest of Southern Brazil.	Neotrop Entomol. 2010 Mar-Apr;39(2):282-8.	D	outside of Amazonia
Rezende HR, Soares RM, Cerutti C Jr, Alves IC, Natal D, Urbinatti PR, Yamasaki T, Falqueto A, Malafronte Rdos S.	Entomological characterization and natural infection of anophelines in an area of the Atlantic Forest with autochthonous malaria cases in mountainous region of Espírito Santo State, Brazil.	Neotrop Entomol. 2009 Mar-Apr;38(2):272-80.	D	outside of Amazonia
Cerutti C Jr, Boulos M, Coutinho AF, Hatab Mdo C, Falqueto A, Rezende HR, Duarte AM, Collins W, Malafronte RS.	Epidemiologic aspects of the malaria transmission cycle in an area of very low incidence in Brazil.	Malar J. 2007 Mar 19;6:33.	D	outside of Amazonia
Bona AC, Navarro-Silva MA.	[Anopheles cruzii parity in dense rain forest in Southern Brazil].	Rev Saude Publica. 2006 Dec;40(6):1118-23. Portuguese.	D	outside of Amazonia
Curado I, Dos Santos Malafronte R, de Castro Duarte AM, Kirchgatter K, Branquinho MS, Bianchi Galati EA.	Malaria epidemiology in low-endemicity areas of the Atlantic Forest in the Vale do Ribeira, São Paulo, Brazil.	Acta Trop. 2006 Nov;100(1-2):54-62.	D	outside of Amazonia
Carvalho-Pinto CJ, Lourenço-de-Oliveira R.	Isoenzimatic analysis of four Anopheles (Kerteszia) cruzii (Diptera: Culicidae) populations of Brazil.	Mem Inst Oswaldo Cruz. 2004 Aug;99(5):471-5. Epub 2004 Nov 3.	D	outside of Amazonia
Tubaki RM, Menezes RM, Cardoso RP Jr, Bergo ES.	Studies on entomological monitoring: mosquito species frequency in riverine habitats of the Igarapava Dam, Southern Region, Brazil.	Rev Inst Med Trop Sao Paulo. 2004 Jul-Aug;46(4):223-9. Epub 2004 Sep 3.	D	outside of Amazonia
de Carvalho-Pinto CJ, Lourenço-de-Oliveira R.	Isoenzymatic analysis of four Anopheles (Kerteszia) bellator Dyar & Knab (Diptera: Culicidae) populations.	Mem Inst Oswaldo Cruz. 2003 Dec;98(8):1045-8.	D	outside of Amazonia
Paterno U, Marcondes CB.	[Mosquitoes with morning biting activity in the Atlantic forest, Brazil (Diptera, Culicidae)].	Rev Saude Publica. 2004 Feb;38(1):133-5. Epub 2004 Jan 30. Portuguese.	D	outside of Amazonia
Guimarães AE, Lopes CM, de Mello RP, Alencar J.	[Mosquito (Diptera, Culicidae) ecology in the Iguaçu National Park, Brazil: 1 Habitat distribution].	Cad Saude Publica. 2003 Jul-Aug;19(4):1107-16. Epub 2003 Sep 8. Portuguese.	D	outside of Amazonia
Guimarães AE, Gentile C, Lopes CM, Sant'Anna A.	[Ecology of mosquitoes in areas of the National Park of "Serra da Bocaina", Brazil: II - Monthly frequency and climatic factors].	Rev Saude Publica. 2001 Aug;35(4):392-9. Portuguese.	D	outside of Amazonia
Guimarães AE, Gentile C, Lopes CM, Sant'Anna A, Jovita AM.	[Ecology of mosquitoes (Diptera: Culicidae) in areas of Serra da Bocaina National Park, Brazil. I. Habitat distribution].	Rev Saude Publica. 2000 Jun;34(3):243-50. Portuguese.	D	outside of Amazonia
Branquinho MS, Marrelli MT, Curado I, Natal D, Barata JM, Tubaki R, Carréri-Bruno GC, de Menezes RT, Kloetzel JK.	[Infection of Anopheles (Kerteszia) cruzii by Plasmodium vivax and Plasmodium vivax variant VK247 in the municipalities of São Vicente and Juquitiba, São Paulo].	Rev Panam Salud Publica. 1997 Sep;2(3):189-93. Portuguese.	D	outside of Amazonia
Forattini OP, Kakitani I, Massad E, Marucci D.	Studies on mosquitoes (Diptera: Culicidae) and anthropic environment. 11--Biting activity and blood-seeking parity of Anopheles (Kerteszia) in south-eastern Brazil.	Rev Saude Publica. 1996 Apr;30(2):107-14.	D	outside of Amazonia
Lopes J, Lozovei AL.	[Mosquito (Diptera: Culicidae) ecology in natural and artificial breeding places in rural areas of the northern Paraná State, Brazil. I.--Collections from a riverbed].	Rev Saude Publica. 1995 Jun;29(3):183-91. Portuguese.	D	outside of Amazonia
Carréri-Bruno GC, Ciaravolo RM, Pereira M.	[Malaria acquired during entomological research in the Serra do Mar, southeastern region of Brazil].	Rev Saude Publica. 1995 Apr;29(2):142-3. Portuguese.	D	outside of Amazonia
Wanderley DM, da Silva RA, de Andrade JC.	[Epidemiological aspects of malaria in the State of São Paulo, Brazil, 1983 to 1992].	Rev Saude Publica. 1994 Jun;28(3):192-7. Portuguese.	D	outside of Amazonia
Forattini OP, Kakitani I, Massad E, Marucci D.	Studies on mosquitoes (Diptera: Culicidae) and anthropic environment. 3--Survey of adult stages at the rice irrigation system and the emergence of Anopheles albitarsis in south-eastern, Brazil.	Rev Saude Publica. 1993 Oct;27(5):313-25.	D	outside of Amazonia
Deane LM, Ferreira Neto JA, Lima MM.	The vertical dispersion of Anopheles (Kerteszia) cruzi in a forest in southern Brazil suggests that human cases of malaria of simian origin might be expected.	Mem Inst Oswaldo Cruz. 1984 Oct-Dec;79(4):461-3.	D	outside of Amazonia
De Andrade RM.	[MALARIA IN THE SEACOST, FOREST AND RURAL AREAS OF THE STATE OF PERNAMBUCO].	Rev Bras Malariol Doencas Trop. 1963 Jul-Sep;15:425-56. Portuguese.	D	outside of Amazonia
Aragão MB.	[Some microclimatic measurements in the forest of the "bromeliad-malaria" region in Santa Catarina, Brazil: III. Conditions of humidity measured with hygrographs].	Rev Bras Med. 1960 Jul-Oct;12:395-414. Portuguese.	D	outside of Amazonia
Aragão MB.	[Some microclimatic measurements in the forest of the "bromeliad-malaria" region in Santa Catarina, Brazil: II - Effect of shelter, extreme temperatures, daily thermic range, soil temperature, global radiation, wind velocity and deficit of saturation].	Mem Inst Oswaldo Cruz. 1959 Oct;57:45-72. French.	D	outside of Amazonia
Aragão MB.	[Some microclimatic measurements in the forest of the "bromeliad-malaria" region in Santa Catarina, Brazil: I - Air temperature, relative humidity and evaporation].	Mem Inst Oswaldo Cruz. 1958 Dec;56:415-51. Portuguese.	D	outside of Amazonia
Chahad-Ehlers S, Lozovei AL, Marques MD.	Reproductive and post-embryonic daily rhythm patterns of the malaria vector Anopheles (Kerteszia) cruzii: aspects of the life cycle.	Chronobiol Int. 2007;24(2):289-304.	D	outside of Amazonia
Sawyer DR.	Malaria on the Amazon frontier: economic and social aspects of transmission and control.	Southeast Asian J Trop Med Public Health. 1986 Sep;17(3):342-5.	D	unavailable
Carme B, Venturin C.	[Malaria in the Americas].	Med Trop (Mars). 1999;59(3):298-302. French.	D	written in French
Raccurt CP.	[Malaria, anopheles, the anti-malaria campaign in French Guyana: between dogmatism and judgment].	Med Trop (Mars). 1997;57(4):401-6. French.	D	written in French
Esterre P, Cordoliani G, Germanetto P, Robin Y.	[Epidemiology of malaria in French Guiana].	Bull Soc Pathol Exot. 1990;83(2):193-205. French.	D	written in French
