# Supplementary material for: Does deforestation promote or inhibit malaria transmission in the Amazon? A systematic literature review and critical appraisal of current evidence
Source: Philos Trans R Soc Lond B Biol Sci. 2017 Apr 24;372(1722):20160125. doi: 10.1098/rstb.2016.0125 (PMC5413873; doi:10.1098/rstb.2016.0125)
Supplement: Supplementary Material II. Entomological data from Peru [file rstb20160125supp3.csv]

utmx	utmy	year	day	darlingi	nunez	trian	ben	osw	ran	type1
681141	9567021	1	256	5.6	0	0	0	0	0	village
681141	9567021	1	276	12.4	0	0	0	0	0	village
681141	9567021	1	290	1.6	0	0	0	0	0	village
681141	9567021	1	314	5.8	0	0	0	0	0	village
681141	9567021	1	335	1	0	0	2.4	0	0	village
681141	9567021	1	356	0.2	0.2	0	1.4	0	0	village
681141	9567021	2	22	0.2	0	0	3.8	0	0	village
681141	9567021	2	43	1.8	0	0	0	0	0	village
681141	9567021	2	64	1.2	0	0	0	0	0	village
681141	9567021	2	85	4	0	0	0	0	0	village
681141	9567021	2	109	1.6	0	0	0	0	0	village
681141	9567021	2	134	8.8	0	0	0	0	0	village
681141	9567021	2	155	4.6	0	0	0	0	0	village
681141	9567021	2	176	19.6	0	0	0	0	0	village
681141	9567021	2	199	1.2	0	0	0	0	0	village
681141	9567021	2	221	3.6	0	0	0	0	0	village
681301	9565787	1	256	1.2	0	0	0	0	0	farm
681301	9565787	1	276	3	0.2	0	0	0	0	farm
681301	9565787	1	290	6.2	0.2	0.4	0	0	0	farm
681301	9565787	1	314	15.8	0.4	0.6	0	0.2	0	farm
681301	9565787	1	335	2.6	0	0	0	0	0	farm
681301	9565787	1	356	3.8	0	0	0.6	0	0	farm
681301	9565787	2	22	0	0	0	0	0	0	farm
681301	9565787	2	43	1	0	0.4	0	0	0	farm
681301	9565787	2	64	2	0	0	0	0	0	farm
681301	9565787	2	85	0.2	0	0.8	0	0	0	farm
681301	9565787	2	109	0.8	0	0	0	0.8	0.2	farm
681301	9565787	2	134	2.4	0	1.2	0	6.2	0	farm
681301	9565787	2	155	1.2	0	2	0.4	1.8	0	farm
681301	9565787	2	176	1.2	0	0.2	0	1.8	0	farm
681301	9565787	2	199	0.6	0.2	3.2	0	0.8	0	farm
681301	9565787	2	221	0.4	0	0.4	0	0	0.4	farm
679801	9567888	1	256	0	0	0	0	0	0	sec. forest
679801	9567888	1	276	0	0	0	0.4	0	0	sec. forest
679801	9567888	1	290	0	0	0.6	0	0	0	sec. forest
679801	9567888	1	314	0	0	3	0	0	0.2	sec. forest
679801	9567888	1	335	0.6	0	0	0	0	0	sec. forest
679801	9567888	1	356	0.8	0.2	0	0	0	0	sec. forest
679801	9567888	2	22	0.2	0	0	0	0	0	sec. forest
679801	9567888	2	43	0	0	0	0	0	0	sec. forest
679801	9567888	2	64	0.2	0	2.4	0	0.2	0	sec. forest
679801	9567888	2	85	0	0	0	0	0	0	sec. forest
679801	9567888	2	109	0	0	0	0	0.2	0	sec. forest
679801	9567888	2	134	0	0	0	0	0.2	0	sec. forest
679801	9567888	2	155	0	0	0.4	0	1.2	0	sec. forest
679801	9567888	2	176	0.2	0	0.2	0	0	0	sec. forest
679801	9567888	2	199	0	0	0	0	0	0	sec. forest
679801	9567888	2	221	0	0	0.6	0	0	0	sec. forest
680554	9568160	1	256	0	0	0	0.4	0	0	prim. forest
680554	9568160	1	276	0	0	1.6	0	0	0	prim. forest
680554	9568160	1	290	0	0	1	0	0	0	prim. forest
680554	9568160	1	314	0	0	0.4	0	0	0	prim. forest
680554	9568160	1	335	11.2	0	0	0	0	0	prim. forest
680554	9568160	1	356	3	0	0	0	0	0	prim. forest
680554	9568160	2	22	2.8	0	0	0	0	0	prim. forest
680554	9568160	2	43	0	0	61.6	0	0.2	0	prim. forest
680554	9568160	2	64	0	0	2.8	0	0	0	prim. forest
680554	9568160	2	85	0	0	4.4	0	0	0	prim. forest
680554	9568160	2	109	0.6	0	0	0	0	0	prim. forest
680554	9568160	2	134	0	0	0.2	0	0.2	0	prim. forest
680554	9568160	2	155	0	0	0.4	0	0.8	0	prim. forest
680554	9568160	2	176	0	0	0	0	0	0	prim. forest
680554	9568160	2	199	0	0	0.6	0	0.2	0	prim. forest
680554	9568160	2	221	0	0	1.2	0	0	0	prim. forest
678799	9565410	1	248	0.2	0	0	0	0	0	village
678799	9565410	1	269	0.8	0	0	0	0	0	village
678799	9565410	1	291	0	0	0	0	0	0	village
678799	9565410	1	315	0	0	0	0	0	0	village
678799	9565410	1	336	0.4	0	0	0	0	0	village
678799	9565410	1	357	0	0	0	0	0	0	village
678799	9565410	2	23	0	0	0	0	0	0	village
678799	9565410	2	44	0.2	0	0	0	0	0	village
678799	9565410	2	65	1	0	0	0	0	0.2	village
678799	9565410	2	86	0.4	0	0	0	0	0	village
678799	9565410	2	110	0.2	0	0	0	0	0	village
678799	9565410	2	135	3.2	0	0	0	0	0	village
678799	9565410	2	156	6.2	0	0	0	0	0	village
678799	9565410	2	177	0.6	0	0	0	0	0	village
678799	9565410	2	200	1.6	0	0	0	0	0	village
678799	9565410	2	222	0.6	0	0	0	0	0	village
677692	9567137	1	248	0	0	0	0	0	0	farm
677692	9567137	1	269	0.6	0	0.2	0	0	0	farm
677692	9567137	1	291	4.2	0	0	0	0	0	farm
677692	9567137	1	315	5	0	0	0	0	0	farm
677692	9567137	1	336	1.2	0	0	0	0.2	0	farm
677692	9567137	1	357	0	0	0.2	0	0	0	farm
677692	9567137	2	23	0.2	0	0	0	0	0	farm
677692	9567137	2	44	0.2	0	0.4	0	0	0	farm
677692	9567137	2	65	0.2	0	1.2	0	0	0	farm
677692	9567137	2	86	0.6	0	0.2	0	0	0	farm
677692	9567137	2	110	0.4	0	0.4	0	0	0	farm
677692	9567137	2	135	4.2	0	0.2	0	0.2	0	farm
677692	9567137	2	156	7.4	0	0.2	0	0	0	farm
677692	9567137	2	177	5.4	0	0	0	0	0	farm
677692	9567137	2	200	2.2	0	0	0	0	0	farm
677692	9567137	2	222	5.8	0	0	0	0	0	farm
676872	9565971	1	248	0	0	0	0	0.6	0	sec. forest
676872	9565971	1	269	0	0	0	0	0.4	0	sec. forest
676872	9565971	1	291	0	0	0	0	0	0	sec. forest
676872	9565971	1	315	0	0	0	0	0	0	sec. forest
676872	9565971	1	336	0	0	0	0	0	0	sec. forest
676872	9565971	1	357	0.4	0	0	0	0	0	sec. forest
676872	9565971	2	23	0	0	2.4	0.2	0	0	sec. forest
676872	9565971	2	44	0	0	0	0	0	0	sec. forest
676872	9565971	2	65	0	0	1.8	0	0	0	sec. forest
676872	9565971	2	86	0	0	3.4	0	0	0	sec. forest
676872	9565971	2	110	0	0	0	0	0	0	sec. forest
676872	9565971	2	135	0.2	0	2.2	0	2.4	0	sec. forest
676872	9565971	2	156	0	0	0.2	0	0.4	0	sec. forest
676872	9565971	2	177	0	0	0.4	0	0.6	0	sec. forest
676872	9565971	2	200	0	0	0	0	0	0	sec. forest
676872	9565971	2	222	0	0	0	0	0.2	0	sec. forest
678675	9566963	1	248	0	0	0	0	0	0	prim. forest
678675	9566963	1	269	0	0	0	0	0	0	prim. forest
678675	9566963	1	291	0	0	0	0	0	0	prim. forest
678675	9566963	1	315	0	0	2.2	0	0	0	prim. forest
678675	9566963	1	336	0	0	0.6	0	0	0	prim. forest
678675	9566963	1	357	0	0	0	0	0	0	prim. forest
678675	9566963	2	23	0	0	5.4	0	0	0	prim. forest
678675	9566963	2	44	0	0	3.8	0	0	0	prim. forest
678675	9566963	2	65	0	0	2.8	0	0	0	prim. forest
678675	9566963	2	86	0	0	4	0	0	0	prim. forest
678675	9566963	2	110	0	0	2.2	0	0	0	prim. forest
678675	9566963	2	135	0	0	0	0	0	0	prim. forest
678675	9566963	2	156	0	0	0	0	0	0	prim. forest
678675	9566963	2	177	0	0	0.2	0	0.4	0	prim. forest
678675	9566963	2	200	0	0	0	0	0	0	prim. forest
678675	9566963	2	222	0	0	1	0	0	0	prim. forest
677386	9562349	1	248	1	0	0	0	0	0	village
677386	9562349	1	269	1	0	0	0	0	0	village
677386	9562349	1	291	0.6	0	0	0	0	0	village
677386	9562349	1	315	3.8	0	0	0	0	0	village
677386	9562349	1	336	2.8	0	0	0	0	0	village
677386	9562349	1	357	2.2	0	0	0	0	0	village
677386	9562349	2	23	0	0	0	0	0	0	village
677386	9562349	2	44	0.2	0	0	0	0	0	village
677386	9562349	2	65	1.2	0	0	0.4	0	0	village
677386	9562349	2	86	1.8	0	0	0	0	0	village
677386	9562349	2	110	2.6	0	0	0	0	0	village
677386	9562349	2	135	13.6	0	0	0	0	0	village
677386	9562349	2	156	11.6	0	0	0	0	0	village
677386	9562349	2	177	2.6	0	0	0	0	0	village
677386	9562349	2	200	6	0	0	0	0	0	village
677386	9562349	2	222	7	0	0	0	0	0	village
678282	9560784	1	248	0	0	0	0	0	0	farm
678282	9560784	1	269	0	0	0	0	0	0	farm
678282	9560784	1	291	0	0	0	0	0	0	farm
678282	9560784	1	315	0	0	0	0	0	0	farm
678282	9560784	1	336	0.4	0	0	0	0	0	farm
678282	9560784	1	357	0	0	0	0	0	0	farm
678282	9560784	2	23	0.8	0	0	0	0	0	farm
678282	9560784	2	44	0	0	0	0	0	0	farm
678282	9560784	2	65	0	0	0	0	0	0	farm
678282	9560784	2	86	0.2	0.2	0	0	0.6	0	farm
678282	9560784	2	110	0	0	0	0	0.4	0	farm
678282	9560784	2	135	0.4	0	0.4	0	14.6	0	farm
678282	9560784	2	156	0.6	0	0	0	5	0	farm
678282	9560784	2	177	0	0	0	0	2	0	farm
678282	9560784	2	200	0.2	0	0	0	1.4	0	farm
678282	9560784	2	222	0.4	0	0	0	0	0	farm
676175	9561335	1	248	0.2	0	0.2	0	0	0	sec. forest
676175	9561335	1	269	0	0.2	0	0.2	0	0	sec. forest
676175	9561335	1	291	0	0	0.6	0.2	0	0	sec. forest
676175	9561335	1	315	0	0.2	12.4	0	1.2	0	sec. forest
676175	9561335	1	336	0	0	0	1	0.4	0	sec. forest
676175	9561335	1	357	0.2	0	0	0.4	0	0	sec. forest
676175	9561335	2	23	0	0	0.2	2.8	0	0	sec. forest
676175	9561335	2	44	0	0	0	2.6	0	0	sec. forest
676175	9561335	2	65	0	0	0	4.6	0	0	sec. forest
676175	9561335	2	86	0	0	0	4.8	0.2	0	sec. forest
676175	9561335	2	110	0.4	0.2	0.2	3.2	0.6	0	sec. forest
676175	9561335	2	135	0.8	0.2	0.4	3	4.4	0	sec. forest
676175	9561335	2	156	0.4	0	0.2	2.4	3	0	sec. forest
676175	9561335	2	177	1.4	0	0	0	0.6	0	sec. forest
676175	9561335	2	200	0	0	0.2	0.4	0	0	sec. forest
676175	9561335	2	222	0.4	0	0.2	0	0	0	sec. forest
676309	9563807	1	248	0	0	0	0	0	0	prim. forest
676309	9563807	1	269	0	0	0	0	0	0	prim. forest
676309	9563807	1	291	0	0	0.2	0	0	0	prim. forest
676309	9563807	1	315	0	0	0.2	0	0	0	prim. forest
676309	9563807	1	336	0	0	0	0	0	0	prim. forest
676309	9563807	1	357	0	0	0	0	0	0	prim. forest
676309	9563807	2	23	0	0	0	0	0	0	prim. forest
676309	9563807	2	44	0	0	0	0	0	0	prim. forest
676309	9563807	2	65	0	0	0.6	0.2	0	0	prim. forest
676309	9563807	2	86	0.2	0	0	0	0	0	prim. forest
676309	9563807	2	110	0	0	0	0	0	0	prim. forest
676309	9563807	2	135	0	0	0	0	0.6	0	prim. forest
676309	9563807	2	156	0	0	0	0	0	0	prim. forest
676309	9563807	2	177	0.2	0	0	0	0	0	prim. forest
676309	9563807	2	200	0	0	0	0	0	0	prim. forest
676309	9563807	2	222	0	0	0	0	0	0	prim. forest
674422	9557744	1	249	0.8	0	0	0	0	0	village
674422	9557744	1	270	0	0	0	0	0	0	village
674422	9557744	1	292	0.6	0	0	0	0	0	village
674422	9557744	1	318	1.4	0	0	0	0	0	village
674422	9557744	1	337	0.2	0	0	0.2	0	0	village
674422	9557744	2	3	0	0	0	0	0	0	village
674422	9557744	2	24	0.2	0	0	0	0	0	village
674422	9557744	2	45	0	0	0	0.4	0	0	village
674422	9557744	2	66	0.2	1.8	1.8	1.6	1.8	1.8	village
674422	9557744	2	87	0.4	0	0	0.2	0	0	village
674422	9557744	2	113	0	0.2	0	0.2	0	0	village
674422	9557744	2	136	12.6	0	0	0.2	0	0	village
674422	9557744	2	157	4.4	0	0	0.2	0	0	village
674422	9557744	2	178	1.8	0	0	0	0	0	village
674422	9557744	2	201	0	0	0	0	0	0	village
674422	9557744	2	225	4	0	0	0	0	0	village
675678	9560289	1	249	0	0	0	0	0	0	farm
675678	9560289	1	270	0	0	0	0	0	0	farm
675678	9560289	1	292	0.2	0.2	0	0.4	0	0	farm
675678	9560289	1	318	0	0	0	0	0	0	farm
675678	9560289	1	337	0	0	0	0.8	0	0	farm
675678	9560289	2	3	0	0	0	0.2	0	0.2	farm
675678	9560289	2	24	0	0.2	0	0.8	0.2	0	farm
675678	9560289	2	45	0	0	0	1.4	0	0.4	farm
675678	9560289	2	66	0	0	0	0.4	0	0.2	farm
675678	9560289	2	87	0	0	0	0.4	0	0	farm
675678	9560289	2	113	0	0	0	0	0	0	farm
675678	9560289	2	136	0	0	0	0	0	0	farm
675678	9560289	2	157	0	0	0	0	0	0	farm
675678	9560289	2	178	0	0	0.2	0.2	0.8	0.2	farm
675678	9560289	2	201	0	0	0	0.8	0	0	farm
675678	9560289	2	225	0.4	0.2	0	1	0.2	0	farm
675968	9558205	1	249	0	0.2	0	0	1.4	0	sec. forest
675968	9558205	1	270	0	0	0	0.2	0.4	0	sec. forest
675968	9558205	1	292	0	0	0	0	0.8	0	sec. forest
675968	9558205	1	318	0	0	0	0	0	0	sec. forest
675968	9558205	1	337	0	0	0.2	0.2	0.2	0	sec. forest
675968	9558205	2	3	0	0	0.2	0	0	0	sec. forest
675968	9558205	2	24	0	0	0.6	0	0	0	sec. forest
675968	9558205	2	45	0	0	0	0	0	0	sec. forest
675968	9558205	2	66	0	0	1.6	0.6	0.8	0	sec. forest
675968	9558205	2	87	0	0	0.6	0	0.6	0	sec. forest
675968	9558205	2	113	0	0	1	0.2	10.6	0	sec. forest
675968	9558205	2	136	0.2	0	0	0	1	0	sec. forest
675968	9558205	2	157	0.4	0	0.8	0	2.4	0	sec. forest
675968	9558205	2	178	0	0	2.8	0.2	3.4	0	sec. forest
675968	9558205	2	201	0	0	0.2	0	0	0	sec. forest
675968	9558205	2	225	0	0	0	0	0	0	sec. forest
672770	9560127	1	249	0	0	0	0	0.4	0	prim. forest
672770	9560127	1	270	0	0	0	0	0	0	prim. forest
672770	9560127	1	292	NA	NA	NA	NA	NA	NA	prim. forest
672770	9560127	1	318	0	0	0	0	0	0	prim. forest
672770	9560127	1	337	0	0	0	0	0.2	0	prim. forest
672770	9560127	2	3	0	0	0	0	0	0	prim. forest
672770	9560127	2	24	0	0	0	0	0	0	prim. forest
672770	9560127	2	45	0	0	0	0	0	0	prim. forest
672770	9560127	2	66	0	0	0	0	0	0	prim. forest
672770	9560127	2	87	0	0	0	0	0	0	prim. forest
672770	9560127	2	113	0	0	0	0	0.4	0	prim. forest
672770	9560127	2	136	0	0	3	0	10.4	0	prim. forest
672770	9560127	2	157	0.2	0	0	0	0	0	prim. forest
672770	9560127	2	178	0	0	0.2	0	0.4	0	prim. forest
672770	9560127	2	201	0	0	0	0	0	0	prim. forest
672770	9560127	2	225	0	0	0	0	0	0	prim. forest
674126	9556032	1	249	0	0	0	0	0	0	village
674126	9556032	1	270	0.2	0	0	0	0	0	village
674126	9556032	1	292	0	0	0	0	0	0	village
674126	9556032	1	318	0.4	0	0	0	0	0	village
674126	9556032	1	337	0.4	0	0	0	0	0	village
674126	9556032	2	3	0	0	0	0	0	0	village
674126	9556032	2	24	0	0	0	0.2	0	0	village
674126	9556032	2	45	0	0	0	0	0	0	village
674126	9556032	2	66	0.2	0	0	0	0	0	village
674126	9556032	2	87	0	0	0	0	0	0	village
674126	9556032	2	113	0	0	0	0	0	0	village
674126	9556032	2	136	1.4	0	0	0	0	0	village
674126	9556032	2	157	0.8	0	0	0	0	0	village
674126	9556032	2	178	0.8	0	0	0	0	0	village
674126	9556032	2	201	0.2	0	0	0	0	0	village
674126	9556032	2	225	0.8	0	0	0	0	0	village
672782	9556949	1	249	0	0	0.4	0	0	0	farm
672782	9556949	1	270	0	0	0	0	0	0	farm
672782	9556949	1	292	0	0	0.4	0	0.2	0	farm
672782	9556949	1	318	0	0	2	0	0	0	farm
672782	9556949	1	337	0	0	0	0.2	0	0	farm
672782	9556949	2	3	0	0	2.8	0	0	0	farm
672782	9556949	2	24	0	0	3	0	0	0	farm
672782	9556949	2	45	0	0	0.6	0	0	0	farm
672782	9556949	2	66	0	0	2	0	0	0	farm
672782	9556949	2	87	0	0	3	0.2	0.2	0	farm
672782	9556949	2	113	0	0.2	0.2	0	0	0	farm
672782	9556949	2	136	0	0	0	0	0.2	0	farm
672782	9556949	2	157	1.6	0	1	0	0.2	0	farm
672782	9556949	2	178	0	0	2.2	0	0.4	0	farm
672782	9556949	2	201	0.2	0	4.6	0	0	0	farm
672782	9556949	2	225	0	0	0.4	0	0	0	farm
675600	9555940	1	249	0	0	0	0	0	0	sec. forest
675600	9555940	1	270	0	0	0	0	0	0	sec. forest
675600	9555940	1	292	0	0	0.4	0	0	0	sec. forest
675600	9555940	1	318	0	0	0.4	0	0	0	sec. forest
675600	9555940	1	337	0	0	0.6	0	0.4	0	sec. forest
675600	9555940	2	3	0	0	1.2	0	0	0	sec. forest
675600	9555940	2	24	0	0	0.4	0	0.2	0	sec. forest
675600	9555940	2	45	0	0	7.8	0	2.2	0.6	sec. forest
675600	9555940	2	66	0	0	4.4	0	0.4	0	sec. forest
675600	9555940	2	87	0	0	12.4	0	1	0	sec. forest
675600	9555940	2	113	0	0	0.2	0	2	0	sec. forest
675600	9555940	2	136	0	0	1.8	0	24.8	0	sec. forest
675600	9555940	2	157	0	0	4.8	0.2	3.4	0.2	sec. forest
675600	9555940	2	178	0	0.2	4.8	0	4.2	0	sec. forest
675600	9555940	2	201	0	0	0.2	0.2	0.4	0	sec. forest
675600	9555940	2	225	0	0	1.4	0	0.8	0	sec. forest
672001	9556637	1	249	0	0.2	0.2	0	0.2	0	prim. forest
672001	9556637	1	270	0	0.2	0	0.4	0.6	0	prim. forest
672001	9556637	1	292	0	0	0.2	0	0	0	prim. forest
672001	9556637	1	318	0	0	10.8	0	0	0	prim. forest
672001	9556637	1	337	0	0	0.6	0	0	0	prim. forest
672001	9556637	2	3	0	0	7.6	0	0	0	prim. forest
672001	9556637	2	24	0	0	1.2	0	0	0	prim. forest
672001	9556637	2	45	0	0	1.4	0	0	0	prim. forest
672001	9556637	2	66	0	0	0.6	0	0	0	prim. forest
672001	9556637	2	87	0	0	0	0	0	0	prim. forest
672001	9556637	2	113	0	0	0.4	0	0	0	prim. forest
672001	9556637	2	136	0	0	6.2	0	2.6	0	prim. forest
672001	9556637	2	157	0	0	1	0	0	0	prim. forest
672001	9556637	2	178	0	0	0.6	0	0.2	0	prim. forest
672001	9556637	2	201	0	0	1.8	0	0.2	0	prim. forest
672001	9556637	2	225	0	0	0	0	0	0	prim. forest
673416	9552880	1	250	3	0	0	0	0	0	village
673416	9552880	1	271	5	0	0	0	0	0	village
673416	9552880	1	293	1.2	0	0	0	0	0	village
673416	9552880	1	319	3	0	0	0	0	0.2	village
673416	9552880	1	339	9.6	0	0	0	0	0	village
673416	9552880	2	4	2	0	0	0	0	0	village
673416	9552880	2	25	0.6	0	0	0	0	0.4	village
673416	9552880	2	46	0.2	0	0	0.2	0	0.2	village
673416	9552880	2	67	0	0	0	0	0	0	village
673416	9552880	2	88	0	0	0	0	0	0	village
673416	9552880	2	114	0.4	0	0	0	0	0	village
673416	9552880	2	137	1.4	0	0	0	0	0	village
673416	9552880	2	158	2.6	0	0	0	0	0.2	village
673416	9552880	2	179	9.4	0	0	0	0	0	village
673416	9552880	2	204	2.8	0	0	0	0	0.6	village
673416	9552880	2	226	6.2	0	0	0	0	0.2	village
672406	9553454	1	250	0.2	0	0	0	0.2	0	farm
672406	9553454	1	271	0	0	1.4	0	0	0.2	farm
672406	9553454	1	293	0	0	0.2	0.4	0	0	farm
672406	9553454	1	319	0.2	0	0	0	0	0	farm
672406	9553454	1	339	0	0	0.8	0	0	0	farm
672406	9553454	2	4	0	0.2	0.2	0	0.2	0	farm
672406	9553454	2	25	0	0	1.8	0.2	0.8	2.2	farm
672406	9553454	2	46	0	0	1	0	0	1.8	farm
672406	9553454	2	67	0	0	2.2	0	0.4	5.2	farm
672406	9553454	2	88	0.2	0	2	0.8	0.2	5.4	farm
672406	9553454	2	114	0	0	1.4	0	0.4	1.8	farm
672406	9553454	2	137	0	0	0	0	0.4	0.8	farm
672406	9553454	2	158	0.4	0.2	1.6	0	0.2	3.2	farm
672406	9553454	2	179	0.4	0	1.4	0	0.6	0.8	farm
672406	9553454	2	204	0	0.2	0.2	0.2	0.4	1.2	farm
672406	9553454	2	226	0	0	0.6	0.6	0.6	0.6	farm
672628	9554887	1	250	0.2	0	0	0	0.2	0	sec. forest
672628	9554887	1	271	0	0	0.4	0.2	0	0	sec. forest
672628	9554887	1	293	0	0.2	2.4	0	3	0.2	sec. forest
672628	9554887	1	319	0	0	0	0	0	0	sec. forest
672628	9554887	1	339	0	0.2	1.2	0.2	1.4	0.6	sec. forest
672628	9554887	2	4	0	0	0.8	0	0.2	0.4	sec. forest
672628	9554887	2	25	0	0	0.4	0	0	0	sec. forest
672628	9554887	2	46	0	0	0.4	1	0.2	0	sec. forest
672628	9554887	2	67	0	0.2	0.4	0.8	0.2	1	sec. forest
672628	9554887	2	88	0	0	0.2	0	0.2	0.8	sec. forest
672628	9554887	2	114	0.2	0	0	0	0	0.2	sec. forest
672628	9554887	2	137	0	0	0.2	0	4	0.6	sec. forest
672628	9554887	2	158	0.8	0	0.2	0	1	0.4	sec. forest
672628	9554887	2	179	0	0	0	0	0	0.6	sec. forest
672628	9554887	2	204	0	0.4	0	0	0	0.6	sec. forest
672628	9554887	2	226	0	0	1	0.2	0.8	0.8	sec. forest
672034	9553628	1	250	0	0	1.2	0	0	0	prim. forest
672034	9553628	1	271	0	0	0.4	0	0	0	prim. forest
672034	9553628	1	293	0	0	10.4	0	0.2	0	prim. forest
672034	9553628	1	319	0	0	1	0	0.2	0	prim. forest
672034	9553628	1	339	0	0	1	0	0	0	prim. forest
672034	9553628	2	4	0	0	0	0	0	0	prim. forest
672034	9553628	2	25	0	0	0	0	0	0	prim. forest
672034	9553628	2	46	0	0	0.2	0	0	0	prim. forest
672034	9553628	2	67	0	0	0	0	0	0	prim. forest
672034	9553628	2	88	0	0	2	0	0	0	prim. forest
672034	9553628	2	114	0	0	5.8	0	0	0	prim. forest
672034	9553628	2	137	0	0	1.4	0	1	0	prim. forest
672034	9553628	2	158	0	0	0	0	0	0	prim. forest
672034	9553628	2	179	0	0	4.6	0	0	0	prim. forest
672034	9553628	2	204	0	0	1.4	0	0.4	0.2	prim. forest
672034	9553628	2	226	0	0	0	0	0	0	prim. forest
672542	9549460	1	250	0	0	0	0	0	0.2	village
672542	9549460	1	271	0.2	0	0	0	0	0	village
672542	9549460	1	293	0	0	0	0	0	0	village
672542	9549460	1	319	0	0	0	0	0	0	village
672542	9549460	1	339	0	0	0	0	0	0	village
672542	9549460	2	4	0.2	0	0	0	0	0	village
672542	9549460	2	25	0	0	0	0	0	0.8	village
672542	9549460	2	46	0	0	0	0	0	0	village
672542	9549460	2	67	0	0	0	0	0	0	village
672542	9549460	2	88	0	0	0	0.2	0	0.6	village
672542	9549460	2	114	0	0	0	0	0	0	village
672542	9549460	2	137	0.2	0.2	0	0	0	0.4	village
672542	9549460	2	158	4.8	0	0	0	0	0	village
672542	9549460	2	179	0.2	0	0	0	0	0	village
672542	9549460	2	204	0.2	0	0	0	0	0	village
672542	9549460	2	226	0	0	0	0	0	0	village
672123	9550623	1	250	0.4	1	0	0.2	0	0	farm
672123	9550623	1	271	0	0	0.4	0	0	0	farm
672123	9550623	1	293	0	0.2	0	3.2	0.2	0.2	farm
672123	9550623	1	319	0	0.4	0	0.8	0	0	farm
672123	9550623	1	339	0	0.4	0	3	0.6	0.8	farm
672123	9550623	2	4	0	0.4	0.6	14.4	0.2	0.2	farm
672123	9550623	2	25	0	0.4	0.4	10.2	0.6	0.4	farm
672123	9550623	2	46	0	0	0.8	19	1.8	0	farm
672123	9550623	2	67	0	0.8	6.2	4.6	1.2	0.2	farm
672123	9550623	2	88	0	0.8	0.2	4.6	0	0.6	farm
672123	9550623	2	114	0	0	0.6	2.4	1.6	0	farm
672123	9550623	2	137	0	1.2	0.4	5.6	0	0.4	farm
672123	9550623	2	158	0.2	0	0.8	2.8	0	0	farm
672123	9550623	2	179	0	0	0	0.6	0	0	farm
672123	9550623	2	204	0.2	0.2	0	4.2	0.4	0	farm
672123	9550623	2	226	0.4	4.8	1	0.6	0.8	0.2	farm
673914	9550609	1	250	0	0	0.2	0	0	0	sec. forest
673914	9550609	1	271	0	0	0	0	0.4	0	sec. forest
673914	9550609	1	293	0	0	0.4	0	0.4	0	sec. forest
673914	9550609	1	319	0	0	1	0	0	0	sec. forest
673914	9550609	1	339	0	0	6	0	1	0	sec. forest
673914	9550609	2	4	0	0	3.8	0	0	0	sec. forest
673914	9550609	2	25	0	0	1	0.2	0	0.2	sec. forest
673914	9550609	2	46	0	0	2.2	0.2	0.8	0	sec. forest
673914	9550609	2	67	0	0.4	6	0.6	1.4	2.2	sec. forest
673914	9550609	2	88	0	0	17.4	0.2	0.4	0	sec. forest
673914	9550609	2	114	0	0	0	0	0.2	0	sec. forest
673914	9550609	2	137	0	0	2.6	0.2	1.4	0	sec. forest
673914	9550609	2	158	0	0	4.2	1.4	0.2	0	sec. forest
673914	9550609	2	179	0	0	0.6	0	0	0	sec. forest
673914	9550609	2	204	0	0	1.2	0	0.4	0	sec. forest
673914	9550609	2	226	0	0	0.2	0	0	0	sec. forest
671300	9550555	1	250	0	0.4	0.6	0	0.4	0	prim. forest
671300	9550555	1	271	0	0	0	0	0.2	0	prim. forest
671300	9550555	1	293	0	0	3.2	0	1	0	prim. forest
671300	9550555	1	319	0	0	0.2	0	0	0	prim. forest
671300	9550555	1	339	0	0	0.2	0	0	0	prim. forest
671300	9550555	2	4	0	0	4	0	0	0	prim. forest
671300	9550555	2	25	0	0	0.4	0	0	0	prim. forest
671300	9550555	2	46	0	0	2	0	0	0	prim. forest
671300	9550555	2	67	0	0	16	0	0	0.2	prim. forest
671300	9550555	2	88	0	0	4.8	0.2	0	0	prim. forest
671300	9550555	2	114	0	0.2	2	0.2	0.2	0	prim. forest
671300	9550555	2	137	0	0	0.6	0.2	0.8	0	prim. forest
671300	9550555	2	158	0	0	0	0.6	0	0	prim. forest
671300	9550555	2	179	0	0	6	0	0.8	0	prim. forest
671300	9550555	2	204	0	0	0	0	0	0	prim. forest
671300	9550555	2	226	0	0	3.8	4.2	0	0	prim. forest
671937	9547698	1	255	2.2	0	0	0	0	0	village
671937	9547698	1	272	0.2	0	0	0	0	0.2	village
671937	9547698	1	295	1.4	0	0	0	0	0	village
671937	9547698	1	320	0.4	0	0	0	0	0	village
671937	9547698	1	340	0.4	0	0	0.6	0	0.2	village
671937	9547698	2	5	0	0	0	0.2	0	0	village
671937	9547698	2	26	0	0	0.6	0	0	0.2	village
671937	9547698	2	47	0	0	0	0	0	0.2	village
671937	9547698	2	68	0	0	0	0.2	0.2	0.2	village
671937	9547698	2	89	0	0	0	0	0	0	village
671937	9547698	2	115	0	0	0	0.2	0	0.2	village
671937	9547698	2	138	1	0	0	0.2	0	0.6	village
671937	9547698	2	159	4	0	0	0.2	0	0.8	village
671937	9547698	2	183	0.4	0.2	0	0	0	0	village
671937	9547698	2	205	0.6	0	0	0.2	0	0	village
671937	9547698	2	227	2	0	0	0.2	0	1	village
670704	9549849	1	255	0	0	0	0	0.2	0	farm
670704	9549849	1	272	0	0.6	0	0.8	0.6	0	farm
670704	9549849	1	295	0	0.6	0.6	0.2	2.4	1.4	farm
670704	9549849	1	320	0	0	0	0.8	0.8	0.4	farm
670704	9549849	1	340	0.2	0	0	0	0.2	0	farm
670704	9549849	2	5	0	0	0.4	0.4	0.2	0.2	farm
670704	9549849	2	26	0	0.6	1	2.6	1.8	1.4	farm
670704	9549849	2	47	0	0.2	5.4	2	1.6	4.6	farm
670704	9549849	2	68	0	0	1.6	1.8	0.4	0.8	farm
670704	9549849	2	89	0	0	0.6	0	0.2	0	farm
670704	9549849	2	115	0	0.2	2.8	1.2	1.2	1.6	farm
670704	9549849	2	138	0.6	0	7	0.4	2	0.6	farm
670704	9549849	2	159	0	0	2	1.2	0	0	farm
670704	9549849	2	183	0	0.2	2	0.8	0.2	0.4	farm
670704	9549849	2	205	0	0.2	1.2	0.2	0.2	6.6	farm
670704	9549849	2	227	0	0.2	0.6	0	0	0.4	farm
672418	9547691	1	255	0	0	0.2	0	0.2	0	sec. forest
672418	9547691	1	272	0	0	0	0	0	0	sec. forest
672418	9547691	1	295	0	0	2.4	0.2	1	0	sec. forest
672418	9547691	1	320	0	0	0	0	0	0	sec. forest
672418	9547691	1	340	0	0	0.4	0.8	0.8	0.6	sec. forest
672418	9547691	2	5	0	0	0.2	0	0.2	0	sec. forest
672418	9547691	2	26	0	0	4.4	0	1.8	0	sec. forest
672418	9547691	2	47	0	0	0	0	0	0	sec. forest
672418	9547691	2	68	0	0	NA	0.2	0.2	0	sec. forest
672418	9547691	2	89	0	0	0.4	0	0	0	sec. forest
672418	9547691	2	115	0	0	4.2	0	1.2	0	sec. forest
672418	9547691	2	138	0	0	0.8	0	0	0	sec. forest
672418	9547691	2	159	0	0	4.6	0	0.2	0	sec. forest
672418	9547691	2	183	0	0	3.2	0	0	0	sec. forest
672418	9547691	2	205	0.2	0	5.2	0	0.4	0	sec. forest
672418	9547691	2	227	0	0	1	0.2	0.6	0	sec. forest
670994	9547943	1	255	0	0	0	0	0	0	prim. forest
670994	9547943	1	272	0	0.2	2.2	0.4	3.2	0	prim. forest
670994	9547943	1	295	0	0	11.2	0.6	3	0	prim. forest
670994	9547943	1	320	0	0.2	0	0	0	0	prim. forest
670994	9547943	1	340	0	0	2.8	0	0.6	0	prim. forest
670994	9547943	2	5	0	0	0	0	0	0	prim. forest
670994	9547943	2	26	0	0	6.6	0	1	0	prim. forest
670994	9547943	2	47	0	0	0	49.8	0	0	prim. forest
670994	9547943	2	68	0	0	4.4	0	0	0	prim. forest
670994	9547943	2	89	0	0	3.2	0.2	0.2	0	prim. forest
670994	9547943	2	115	0	0.2	0	0	0	0	prim. forest
670994	9547943	2	138	0	0	5	0	1.6	0	prim. forest
670994	9547943	2	159	0	0	13.8	0	0.4	0	prim. forest
670994	9547943	2	183	0	0	1	0	0.4	0	prim. forest
670994	9547943	2	205	0	0	4	0	0.2	0	prim. forest
670994	9547943	2	227	0	0	0.8	0	0.4	0	prim. forest
671311	9545918	1	255	0.6	0	0	0	0	0	village
671311	9545918	1	272	0	0	0	0	0.2	0.8	village
671311	9545918	1	295	0	0	0	0	0	0	village
671311	9545918	1	320	0.2	0	0	0	0	0	village
671311	9545918	1	340	0	0	0	0	0	0.2	village
671311	9545918	2	5	0	0	0	0	0	0	village
671311	9545918	2	26	0	0	0	0	0	0	village
671311	9545918	2	47	0	0	0	0	0	0.2	village
671311	9545918	2	68	0	0	0	0	0	0	village
671311	9545918	2	89	0	0	0	0	0	0	village
671311	9545918	2	115	0	0	0	0	0.4	0.6	village
671311	9545918	2	138	0.8	0	0	0.2	0	0.2	village
671311	9545918	2	159	0.2	0	0	0.2	0	0	village
671311	9545918	2	183	0.2	0	0	0	0	0.2	village
671311	9545918	2	205	0.2	0	0	0	0	0	village
671311	9545918	2	227	0.2	0	0	0.2	0	0	village
671091	9545019	1	255	0	0	0	0	0	0	farm
671091	9545019	1	272	0	0	0	0	0.2	0	farm
671091	9545019	1	295	0	0	0	0	0	0	farm
671091	9545019	1	320	0	0	0	0	0	0.6	farm
671091	9545019	1	340	0	0	0	0	0	1.6	farm
671091	9545019	2	5	0	0	0.2	0	0	0.8	farm
671091	9545019	2	26	0	0	0.2	0	0.2	0.4	farm
671091	9545019	2	47	0	0	0.6	0	1.2	3.6	farm
671091	9545019	2	68	0	0.2	1.2	0.4	0.2	2.2	farm
671091	9545019	2	89	0	0	0	0	0.2	0.6	farm
671091	9545019	2	115	0	0	0	0	0	0.4	farm
671091	9545019	2	138	0.4	0	0.8	0.2	0.6	0	farm
671091	9545019	2	159	0	0	0	0	0	0.4	farm
671091	9545019	2	183	0	0	0	0	0.2	0	farm
671091	9545019	2	205	0	0	0	0	0	0	farm
671091	9545019	2	227	0	0	0	0	0.2	0.4	farm
670989	9544349	1	255	0	0.2	2	0	2	0	sec. forest
670989	9544349	1	272	0	0	0	0	0.6	0.4	sec. forest
670989	9544349	1	295	0	0	0	0	0	0.2	sec. forest
670989	9544349	1	320	0	0	0	0	1.4	3.2	sec. forest
670989	9544349	1	340	0	0	0.2	0	0.2	1.2	sec. forest
670989	9544349	2	5	0	0	0.6	0	0.6	0	sec. forest
670989	9544349	2	26	0	0	0	0	0.4	0.2	sec. forest
670989	9544349	2	47	0	0	0.6	0	0	0.4	sec. forest
670989	9544349	2	68	0	0	2	0.2	0	0.8	sec. forest
670989	9544349	2	89	0	0	0	0	0.2	0	sec. forest
670989	9544349	2	115	0	0	0	0	0	0.4	sec. forest
670989	9544349	2	138	0.2	0	0	0	0	0	sec. forest
670989	9544349	2	159	0.2	0	0.2	0.2	0.6	1	sec. forest
670989	9544349	2	183	0	0	1.4	0	0.2	0.2	sec. forest
670989	9544349	2	205	0	0	0.2	0	0.2	0.4	sec. forest
670989	9544349	2	227	0	0	0	0	1.2	0.6	sec. forest
669423	9544973	1	255	0	0	0	0	0.4	0	prim. forest
669423	9544973	1	272	0	0	0.6	0	1	0	prim. forest
669423	9544973	1	295	0	0	0	0	0	0	prim. forest
669423	9544973	1	320	0	0	0	0	0	0	prim. forest
669423	9544973	1	340	0	0	0	0	0	0	prim. forest
669423	9544973	2	5	0	0	1.6	0	0	0	prim. forest
669423	9544973	2	26	0	0	0.4	0	0	0	prim. forest
669423	9544973	2	47	0	0	0	0	0	0.4	prim. forest
669423	9544973	2	68	0	0	0.8	0	0	0	prim. forest
669423	9544973	2	89	0	0	0	0	0.2	0	prim. forest
669423	9544973	2	115	0	0	0	0	0	0	prim. forest
669423	9544973	2	138	0	0	0.2	0	0	0	prim. forest
669423	9544973	2	159	0	0	0.2	0	0	0	prim. forest
669423	9544973	2	183	0	0	9.6	0	0.6	0	prim. forest
669423	9544973	2	205	0	0	0	0	0	0	prim. forest
669423	9544973	2	227	0	0	0	0	0	0	prim. forest
669702	9541130	1	251	1.4	0.2	0	0	0	0	village
669702	9541130	1	273	0.2	0	0	0	0	0	village
669702	9541130	1	297	0.4	0	0	0	0	0	village
669702	9541130	1	321	0	0	0	0	0	0	village
669702	9541130	1	341	0.2	0	0	0	0	0	village
669702	9541130	2	8	0	0	0	0	0	0	village
669702	9541130	2	29	0	0	0	0	0	0.2	village
669702	9541130	2	50	0	0	0	0	0	0	village
669702	9541130	2	71	0.2	0	0	0.2	0	0	village
669702	9541130	2	92	0	0	0	0	0	0	village
669702	9541130	2	116	0	0	0.2	0	0	0	village
669702	9541130	2	141	0.6	0	0	0	0	0.4	village
669702	9541130	2	162	2	0	0	0	0	0.2	village
669702	9541130	2	184	1.2	0	0	0	0	0	village
669702	9541130	2	206	1.2	0	0	0	0	0.2	village
669702	9541130	2	228	1.6	0	0	0	0	0.6	village
669963	9542594	1	251	0	0	0	0	0	0	farm
669963	9542594	1	273	0	0	0	0	0	0	farm
669963	9542594	1	297	0	0	0	0	0	0	farm
669963	9542594	1	321	0	0	0.2	0	0.2	0	farm
669963	9542594	1	341	0.2	0	0	0	0	0.2	farm
669963	9542594	2	8	0	0	0	0	0	0	farm
669963	9542594	2	29	0	0	0	0	0	0	farm
669963	9542594	2	50	0	0	0	0	0	0	farm
669963	9542594	2	71	0	0	0	0	0	0	farm
669963	9542594	2	92	0	0	0	0	0	0	farm
669963	9542594	2	116	0	0	0	0	0	0	farm
669963	9542594	2	141	0.2	0	0	0	0	0	farm
669963	9542594	2	162	0.4	0	0	0	0	0	farm
669963	9542594	2	184	0.2	0	0	0	0	0	farm
669963	9542594	2	206	0	0	0	0	0	0	farm
669963	9542594	2	228	0	0	0	0	0	0.4	farm
669051	9542820	1	251	0	0.2	0.8	0	0.2	0	sec. forest
669051	9542820	1	273	0	0	0.8	0	1.2	0	sec. forest
669051	9542820	1	297	0	0.2	1.2	0.2	0.8	0	sec. forest
669051	9542820	1	321	0	0	1.6	0	0.8	0	sec. forest
669051	9542820	1	341	0	0	4.8	0	0.2	0	sec. forest
669051	9542820	2	8	0	0	11.6	0	0.2	0	sec. forest
669051	9542820	2	29	0	0	1.2	0	0	0	sec. forest
669051	9542820	2	50	0	0	3	0.2	0	0	sec. forest
669051	9542820	2	71	0	0	14.2	0	0	0	sec. forest
669051	9542820	2	92	0	0	0	0	0	0	sec. forest
669051	9542820	2	116	0	0	1.4	0.2	1.2	0	sec. forest
669051	9542820	2	141	0	0	0	0.2	0.8	0	sec. forest
669051	9542820	2	162	0	0	0.2	0	1.2	0	sec. forest
669051	9542820	2	184	0	0	0.4	0	0	0	sec. forest
669051	9542820	2	206	0	0	6.2	0	0	0	sec. forest
669051	9542820	2	228	0	0	5.8	0	0.2	0	sec. forest
667824	9541468	1	251	0	0.2	0	0	0.4	0	prim. forest
667824	9541468	1	273	0	0	0	0	0.2	0	prim. forest
667824	9541468	1	297	0	0	0.2	0	0	0	prim. forest
667824	9541468	1	321	0	0.2	0.4	0	0.2	0	prim. forest
667824	9541468	1	341	0	0	0	0	0	0	prim. forest
667824	9541468	2	8	0	0	1	0	0	0	prim. forest
667824	9541468	2	29	0	0	0.2	0	0.4	0.2	prim. forest
667824	9541468	2	50	0	0	4	0.2	0.6	0	prim. forest
667824	9541468	2	71	0	0	0.4	0	0	0	prim. forest
667824	9541468	2	92	0	0	0	0	0	0	prim. forest
667824	9541468	2	116	0	0	0	0	0.2	0	prim. forest
667824	9541468	2	141	0	0	0.2	0	0	0	prim. forest
667824	9541468	2	162	0	0	1.8	0	1	0	prim. forest
667824	9541468	2	184	0	0	0.8	0	0.4	0	prim. forest
667824	9541468	2	206	0	0	3.4	0	0	0	prim. forest
667824	9541468	2	228	0	0	0.6	0	0.6	0	prim. forest
665575	9528629	1	251	0.4	0	0	0	0	0	village
665575	9528629	1	273	0	0	0.4	0	0	0	village
665575	9528629	1	297	4.6	0	0	0	0	0	village
665575	9528629	1	321	0.2	0	0	0	0	0	village
665575	9528629	1	341	1.2	0	0	0	0	0	village
665575	9528629	2	8	0	0	0	0	0	0	village
665575	9528629	2	29	0	0	0	0	0	0	village
665575	9528629	2	50	0.2	0	0	0	0	0	village
665575	9528629	2	71	0	0	0	0	0	0	village
665575	9528629	2	92	0	0	0	0	0	0	village
665575	9528629	2	116	0.4	0	0.2	0	0	0	village
665575	9528629	2	141	0	0	0	0	0	0	village
665575	9528629	2	162	8.6	0	0	0	0	0	village
665575	9528629	2	184	1.2	0	0	0	0	0	village
665575	9528629	2	206	0.4	0	0	0	0	0	village
665575	9528629	2	228	0.2	0	0	0	0	0	village
664760	9525657	1	251	0	0	0	0	0	0	farm
664760	9525657	1	273	0	0	0	0	0	0	farm
664760	9525657	1	297	0.2	0	0	0	0	0	farm
664760	9525657	1	321	0	0	0	0	0	0	farm
664760	9525657	1	341	0.2	0	0	0	0	0	farm
664760	9525657	2	8	0	0	0	0	0	0	farm
664760	9525657	2	29	0	0	0	0	0	0	farm
664760	9525657	2	50	0	0	0	0	0	0	farm
664760	9525657	2	71	0	0	0	0	0	0	farm
664760	9525657	2	92	0	0	0	0	0	0	farm
664760	9525657	2	116	0.2	0	0	0	0	0	farm
664760	9525657	2	141	0	0	0	0	0	0	farm
664760	9525657	2	162	0.4	0	0	0	0	0	farm
664760	9525657	2	184	0	0	0	0	0	0	farm
664760	9525657	2	206	0.2	0	0	0	0	0	farm
664760	9525657	2	228	0	0	0	0	0	0	farm
664788	9526631	1	251	0	0	0	0	0.4	0	sec. forest
664788	9526631	1	273	0	0	0	0	0	0	sec. forest
664788	9526631	1	297	0	0	0	0	0	0	sec. forest
664788	9526631	1	321	0	0	0	0	0.2	0	sec. forest
664788	9526631	1	341	0	0	1.8	0	0.4	0	sec. forest
664788	9526631	2	8	0	0	2.4	0	0.2	0	sec. forest
664788	9526631	2	29	0	0	0.2	0	0	0	sec. forest
664788	9526631	2	50	0	0	1.4	0	0.2	0.2	sec. forest
664788	9526631	2	71	0	0	2.2	0	0	0.2	sec. forest
664788	9526631	2	92	0	0	0	0	0	0	sec. forest
664788	9526631	2	116	0	0	0.2	0.2	0	0	sec. forest
664788	9526631	2	141	0.2	0	1.2	0	0	0	sec. forest
664788	9526631	2	162	0	0	14	0	0.4	0	sec. forest
664788	9526631	2	184	0	0	0.6	0	0	0	sec. forest
664788	9526631	2	206	0	0	0.8	0	0	0	sec. forest
664788	9526631	2	228	0	0	0	0	0.4	0	sec. forest
665434	9527162	1	251	0	0.4	0.6	0	2.8	0	prim. forest
665434	9527162	1	273	0	0	0	0	0	0	prim. forest
665434	9527162	1	297	0	0	0	0	0.4	0	prim. forest
665434	9527162	1	321	0	0	0	0	0	0	prim. forest
665434	9527162	1	341	0	0	1	0	0	0	prim. forest
665434	9527162	2	8	0	0	0.4	0	0	0	prim. forest
665434	9527162	2	29	0	0	0	0	0	0	prim. forest
665434	9527162	2	50	0	0	0.2	0	0	0	prim. forest
665434	9527162	2	71	0	0	9	0	0	0	prim. forest
665434	9527162	2	92	0	0	0	0	0	0	prim. forest
665434	9527162	2	116	0	0	1.6	0	2.4	0	prim. forest
665434	9527162	2	141	0	0	0	0	0.2	0	prim. forest
665434	9527162	2	162	0	0	0	0	0.2	0	prim. forest
665434	9527162	2	184	0	0	3.6	0	1.2	0	prim. forest
665434	9527162	2	206	0	0	1	0	0.4	0	prim. forest
665434	9527162	2	228	0	0	0.6	0	2.8	0	prim. forest
664059	9523827	1	252	0	0	0	0	0	0	village
664059	9523827	1	278	0	0	0	0	0	0	village
664059	9523827	1	298	0	0	0	0	0	0	village
664059	9523827	1	322	0	0	0	0	0	0	village
664059	9523827	1	342	0.8	0	0	0	0	0.2	village
664059	9523827	2	9	0	0	0	0	0	0.2	village
664059	9523827	2	30	0	0	0	0	0	0	village
664059	9523827	2	51	0	0	0	0	0	0	village
664059	9523827	2	72	0	0	0	0	0	0	village
664059	9523827	2	117	0	0	0	0	0	0	village
664059	9523827	2	142	0.2	0	0	0	0	0	village
664059	9523827	2	163	0.8	0	0	0	0	0	village
664059	9523827	2	185	0	0	0	0	0	0	village
664059	9523827	2	207	0	0	0.2	0	0	0	village
664059	9523827	2	229	0	0	0	0	0	0	village
662936	9521472	1	252	0.2	0	0	0	0	0	farm
662936	9521472	1	278	0	0	0	0	0	0	farm
662936	9521472	1	298	0	0	0	0	0	0	farm
662936	9521472	1	322	0	0	0	0	0	0	farm
662936	9521472	1	342	0	0	0	0	0	0	farm
662936	9521472	2	9	0	0	0	0	0	0	farm
662936	9521472	2	30	0	0	0	0	0	0	farm
662936	9521472	2	51	0	0	0	0	0	0	farm
662936	9521472	2	72	0	0	0	0	0	0	farm
662936	9521472	2	117	0	0	0	0	0	0	farm
662936	9521472	2	142	0	0	0	0	0	0	farm
662936	9521472	2	163	0.2	0	0	0	0	0	farm
662936	9521472	2	185	0	0	0	0	0	0	farm
662936	9521472	2	207	0	0	0	0	0	0	farm
662936	9521472	2	229	0	0	0	0	0	0	farm
663875	9522930	1	252	0	0	0	0	0	0	sec. forest
663875	9522930	1	278	0	0	0	0	0	0	sec. forest
663875	9522930	1	298	0	0	0	0	0	0	sec. forest
663875	9522930	1	322	0	0	0.4	0	0.2	0	sec. forest
663875	9522930	1	342	0	0	0	0	0	0	sec. forest
663875	9522930	2	9	0	0	0.4	0	0	0	sec. forest
663875	9522930	2	30	0	0	1.2	0	0	0	sec. forest
663875	9522930	2	51	0	0	3.4	0	0	0	sec. forest
663875	9522930	2	72	0	0	1.8	0	0	0	sec. forest
663875	9522930	2	117	0	0	1	0	0.2	0	sec. forest
663875	9522930	2	142	0	0	0	0	0	0	sec. forest
663875	9522930	2	163	0	0	0.4	0	0	0	sec. forest
663875	9522930	2	185	0	0	1.4	0	0	0	sec. forest
663875	9522930	2	207	0	0	2.2	0	0	0	sec. forest
663875	9522930	2	229	0	0	0	0	0	0	sec. forest
661887	9524047	1	252	0	0	0	0	0.6	0	prim. forest
661887	9524047	1	278	0	0	0	0	0	0	prim. forest
661887	9524047	1	298	0	0	0	0	0.2	0	prim. forest
661887	9524047	1	322	0	0	0	0	0	0	prim. forest
661887	9524047	1	342	0	0	0	0	0	0	prim. forest
661887	9524047	2	9	0	0	1	0	0	0	prim. forest
661887	9524047	2	30	0	0	0	0	0	0	prim. forest
661887	9524047	2	51	0	0	9.4	0	0	0	prim. forest
661887	9524047	2	72	0	0	5.8	0	0	0	prim. forest
661887	9524047	2	117	0	0	1.8	0	1.6	0	prim. forest
661887	9524047	2	142	0	0	1	0	0.4	0	prim. forest
661887	9524047	2	163	0	0	0.2	0	0	0	prim. forest
661887	9524047	2	185	0	0	0	0	0	0	prim. forest
661887	9524047	2	207	0	0	2.2	0	0.2	0	prim. forest
661887	9524047	2	229	0	0	0.4	0	0	0	prim. forest
